# Supplementary material for: Accelerating AutoDock Vina with GPUs
Source: Molecules. 2022 May 9;27(9):3041. doi: 10.3390/molecules27093041 (PMC9103882; doi:10.3390/molecules27093041)
Supplement: Supplementary file 1 [file molecules-27-03041-s001.zip]

Archive with 2 entries (2 files):
- Data S1.xlsx
- Vina_GPU_SI.pdf
