# Supplementary material for: Accelerating AutoDock Vina with GPUs
Source: Molecules. 2022 May 9;27(9):3041. doi: 10.3390/molecules27093041 (PMC9103882; doi:10.3390/molecules27093041)
Supplement: Supplementary file 1 [file molecules-27-03041-s001.zip › Data S1.xlsx]

## Sheet: AutoDock Vina
DrugBank accession number	number of atoms	number of rotatable bonds	docking score by AutoDock Vina
DB08418	35	6	-13.6
DB07700	31	4	-13
DB07226	31	2	-12.8
DB08036	27	0	-12.6
DB08124	30	3	-12.6
DB09280	35	6	-12.6
DB08512	32	2	-12.5
DB12886	32	5	-12.5
DB07666	33	5	-12.4
DB08416	34	9	-12.4
DB16047	31	3	-12.4
DB04888	30	4	-12.3
DB11560	32	4	-12.3
DB13113	28	4	-12.3
DB13981	27	7	-12.3
DB16138	30	3	-12.3
DB03464	31	9	-12.2
DB07789	39	7	-12.2
DB12414	30	4	-12.2
DB15358	30	3	-12.2
DB02740	30	8	-12.1
DB05830	33	5	-12.1
DB07074	32	5	-12.1
DB07837	31	5	-12.1
DB07861	33	7	-12.1
DB04574	25	4	-12
DB09195	29	5	-12
DB12384	29	4	-12
DB13185	31	7	-12
DB14876	36	10	-12
DB15630	33	6	-12
DB00673	39	9	-11.9
DB06924	34	5	-11.9
DB07145	34	10	-11.9
DB07528	31	4	-11.9
DB11620	25	5	-11.9
DB12513	30	4	-11.9
DB12569	31	5	-11.9
DB12696	37	7	-11.9
DB12809	30	6	-11.9
DB13954	30	7	-11.9
DB02704	34	6	-11.8
DB04029	32	5	-11.8
DB08006	26	3	-11.8
DB08058	30	3	-11.8
DB11793	34	4	-11.8
DB12185	35	5	-11.8
DB13053	33	7	-11.8
DB14766	35	8	-11.8
DB00952	35	7	-11.7
DB00956	42	5	-11.7
DB01176	39	13	-11.7
DB04608	28	2	-11.7
DB04690	27	3	-11.7
DB05039	33	10	-11.7
DB06374	28	5	-11.7
DB06716	44	12	-11.7
DB06955	32	7	-11.7
DB07596	30	8	-11.7
DB08445	31	5	-11.7
DB09291	37	8	-11.7
DB12039	35	11	-11.7
DB12393	30	5	-11.7
DB12903	31	5	-11.7
DB16147	32	6	-11.7
DB16203	28	5	-11.7
DB00699	31	8	-11.6
DB00977	35	4	-11.6
DB03582	35	5	-11.6
DB04153	26	5	-11.6
DB04279	34	7	-11.6
DB04908	29	5	-11.6
DB05450	31	5	-11.6
DB05944	25	4	-11.6
DB06140	32	5	-11.6
DB06595	27	5	-11.6
DB07212	29	5	-11.6
DB07326	32	4	-11.6
DB07787	30	6	-11.6
DB08500	30	6	-11.6
DB11742	31	5	-11.6
DB11946	35	8	-11.6
DB12017	28	3	-11.6
DB12597	33	5	-11.6
DB13950	32	5	-11.6
DB00368	27	9	-11.5
DB01126	39	6	-11.5
DB02472	33	6	-11.5
DB03040	46	17	-11.5
DB03157	30	4	-11.5
DB03206	29	5	-11.5
DB03475	25	3	-11.5
DB03637	50	13	-11.5
DB04243	37	14	-11.5
DB04591	34	6	-11.5
DB04942	28	8	-11.5
DB05454	30	6	-11.5
DB06157	30	4	-11.5
DB06999	33	7	-11.5
DB07265	33	6	-11.5
DB07266	28	5	-11.5
DB08079	29	6	-11.5
DB08358	28	2	-11.5
DB08498	30	6	-11.5
DB08731	32	8	-11.5
DB08772	30	6	-11.5
DB11785	32	5	-11.5
DB12720	31	6	-11.5
DB13520	31	7	-11.5
DB14822	35	6	-11.5
DB14935	29	2	-11.5
DB15637	35	4	-11.5
DB16063	26	2	-11.5
DB00246	29	3	-11.4
DB00468	42	7	-11.4
DB00882	27	5	-11.4
DB02420	45	17	-11.4
DB02546	48	16	-11.4
DB03615	31	5	-11.4
DB04022	51	17	-11.4
DB04388	25	2	-11.4
DB06554	34	6	-11.4
DB06921	31	7	-11.4
DB06944	32	7	-11.4
DB07261	34	5	-11.4
DB07307	31	6	-11.4
DB07426	35	12	-11.4
DB07608	37	7	-11.4
DB07704	29	5	-11.4
DB08125	30	4	-11.4
DB08303	30	5	-11.4
DB12200	30	2	-11.4
DB14541	37	11	-11.4
DB00303	38	12	-11.3
DB00888	27	2	-11.3
DB01395	27	2	-11.3
DB01713	42	15	-11.3
DB01876	34	4	-11.3
DB02518	27	2	-11.3
DB03351	30	4	-11.3
DB03869	30	5	-11.3
DB04096	44	16	-11.3
DB05482	31	6	-11.3
DB06853	33	6	-11.3
DB07354	25	4	-11.3
DB07404	34	11	-11.3
DB07507	26	4	-11.3
DB08091	35	6	-11.3
DB08268	28	4	-11.3
DB08305	29	5	-11.3
DB08384	31	6	-11.3
DB08460	32	6	-11.3
DB08490	30	7	-11.3
DB11939	33	6	-11.3
DB11979	34	6	-11.3
DB12429	31	6	-11.3
DB12558	31	6	-11.3
DB12579	41	8	-11.3
DB12888	24	4	-11.3
DB12910	31	6	-11.3
DB15099	28	3	-11.3
DB15121	30	6	-11.3
DB15157	35	8	-11.3
DB15229	29	6	-11.3
DB00734	30	5	-11.2
DB01861	45	17	-11.2
DB02397	30	5	-11.2
DB03068	43	15	-11.2
DB03071	29	6	-11.2
DB03514	21	2	-11.2
DB03670	31	6	-11.2
DB04514	49	13	-11.2
DB04698	26	2	-11.2
DB04946	31	10	-11.2
DB06159	33	7	-11.2
DB06313	26	4	-11.2
DB06717	26	4	-11.2
DB06816	35	11	-11.2
DB06845	31	8	-11.2
DB06896	31	8	-11.2
DB07334	32	8	-11.2
DB07430	29	3	-11.2
DB07493	23	0	-11.2
DB07618	35	6	-11.2
DB08191	26	4	-11.2
DB08350	29	7	-11.2
DB08497	29	6	-11.2
DB08556	30	10	-11.2
DB08930	32	5	-11.2
DB12052	32	8	-11.2
DB12207	33	7	-11.2
DB12221	25	2	-11.2
DB12323	41	8	-11.2
DB12521	31	9	-11.2
DB14624	25	4	-11.2
DB15282	31	4	-11.2
DB15391	33	5	-11.2
DB16120	39	11	-11.2
DB00603	29	8	-11.1
DB00964	35	10	-11.1
DB00980	27	2	-11.1
DB01100	35	7	-11.1
DB01977	26	3	-11.1
DB02196	48	18	-11.1
DB02258	32	9	-11.1
DB02359	29	6	-11.1
DB02552	48	18	-11.1
DB03037	40	10	-11.1
DB03336	33	9	-11.1
DB04299	39	6	-11.1
DB04706	31	12	-11.1
DB04764	32	7	-11.1
DB04861	32	8	-11.1
DB04868	41	8	-11.1
DB06471	32	8	-11.1
DB07019	31	4	-11.1
DB07181	30	6	-11.1
DB07193	29	4	-11.1
DB07247	32	5	-11.1
DB07263	32	9	-11.1
DB07274	32	8	-11.1
DB07395	32	6	-11.1
DB07410	35	10	-11.1
DB07508	34	7	-11.1
DB07678	26	6	-11.1
DB07728	25	2	-11.1
DB07891	29	8	-11.1
DB07975	32	7	-11.1
DB07978	34	7	-11.1
DB07994	36	8	-11.1
DB08220	33	7	-11.1
DB08304	28	4	-11.1
DB08365	32	6	-11.1
DB12133	34	5	-11.1
DB12464	30	5	-11.1
DB12561	31	4	-11.1
DB12924	29	7	-11.1
DB13055	38	10	-11.1
DB13943	30	7	-11.1
DB13952	24	5	-11.1
DB15173	29	3	-11.1
DB00843	28	8	-11
DB00886	30	4	-11
DB01514	25	4	-11
DB02217	31	6	-11
DB02550	33	5	-11
DB02705	28	8	-11
DB03326	46	11	-11
DB03397	48	18	-11
DB03499	45	17	-11
DB04042	34	9	-11
DB04063	30	6	-11
DB04583	27	5	-11
DB04867	30	5	-11
DB06626	31	7	-11
DB06870	23	4	-11
DB06932	33	9	-11
DB07070	31	4	-11
DB07131	32	7	-11
DB07538	31	5	-11
DB07550	34	7	-11
DB07701	28	8	-11
DB07809	30	6	-11
DB07813	31	7	-11
DB08221	35	7	-11
DB08448	34	3	-11
DB08459	29	6	-11
DB08499	34	8	-11
DB08543	30	8	-11
DB11672	30	9	-11
DB11762	31	3	-11
DB11814	32	7	-11
DB11836	36	10	-11
DB11915	33	9	-11
DB11960	25	2	-11
DB14512	36	9	-11
DB14995	30	5	-11
DB15346	28	5	-11
DB15385	37	9	-11
DB00636	32	7	-10.9
DB01162	30	5	-10.9
DB01349	32	6	-10.9
DB02115	35	9	-10.9
DB02697	32	6	-10.9
DB03172	30	5	-10.9
DB03479	28	5	-10.9
DB03677	29	5	-10.9
DB04793	34	6	-10.9
DB05490	32	5	-10.9
DB05806	27	4	-10.9
DB06518	33	8	-10.9
DB06849	33	7	-10.9
DB06931	29	7	-10.9
DB06940	32	7	-10.9
DB06943	24	3	-10.9
DB07519	28	8	-10.9
DB07539	25	4	-10.9
DB07540	28	5	-10.9
DB07642	32	5	-10.9
DB07643	33	5	-10.9
DB07811	27	7	-10.9
DB07874	26	6	-10.9
DB08010	33	5	-10.9
DB08015	31	4	-10.9
DB08126	31	4	-10.9
DB08267	27	3	-10.9
DB08389	30	6	-10.9
DB08402	29	6	-10.9
DB08407	36	10	-10.9
DB08708	27	3	-10.9
DB08739	29	4	-10.9
DB08997	28	4	-10.9
DB12174	35	13	-10.9
DB12382	31	4	-10.9
DB12492	30	6	-10.9
DB12848	29	6	-10.9
DB13094	29	5	-10.9
DB13223	30	7	-10.9
DB13248	30	6	-10.9
DB13552	30	8	-10.9
DB14034	31	8	-10.9
DB14583	27	6	-10.9
DB14859	46	14	-10.9
DB15393	31	6	-10.9
DB15583	35	5	-10.9
DB15669	25	4	-10.9
DB16213	28	4	-10.9
DB16276	37	6	-10.9
DB00177	34	14	-10.8
DB00487	29	5	-10.8
DB00678	32	10	-10.8
DB01003	37	11	-10.8
DB01147	31	8	-10.8
DB01436	31	12	-10.8
DB01761	39	8	-10.8
DB02049	30	7	-10.8
DB02556	45	19	-10.8
DB02974	44	16	-10.8
DB03212	36	4	-10.8
DB03506	31	6	-10.8
DB03785	30	11	-10.8
DB03864	32	4	-10.8
DB04434	24	3	-10.8
DB04575	28	5	-10.8
DB04791	34	6	-10.8
DB05470	33	3	-10.8
DB05608	31	5	-10.8
DB06739	28	5	-10.8
DB06777	27	7	-10.8
DB06843	33	6	-10.8
DB06852	34	7	-10.8
DB06954	36	6	-10.8
DB07058	34	9	-10.8
DB07076	28	5	-10.8
DB07133	30	8	-10.8
DB07147	33	11	-10.8
DB07189	37	7	-10.8
DB07204	33	7	-10.8
DB07229	32	6	-10.8
DB07244	31	6	-10.8
DB07337	31	4	-10.8
DB07453	21	1	-10.8
DB07564	29	3	-10.8
DB07583	31	7	-10.8
DB07588	34	6	-10.8
DB07770	28	7	-10.8
DB07830	30	5	-10.8
DB07831	34	9	-10.8
DB07844	31	6	-10.8
DB07846	29	8	-10.8
DB07847	32	6	-10.8
DB07856	30	3	-10.8
DB08005	31	4	-10.8
DB08034	28	7	-10.8
DB08112	37	13	-10.8
DB08154	29	6	-10.8
DB08170	31	9	-10.8
DB08237	39	9	-10.8
DB08317	23	2	-10.8
DB08351	34	7	-10.8
DB08366	36	10	-10.8
DB08439	27	7	-10.8
DB08619	29	8	-10.8
DB08730	34	6	-10.8
DB08975	24	5	-10.8
DB09095	30	7	-10.8
DB09124	25	6	-10.8
DB11622	38	10	-10.8
DB11664	28	8	-10.8
DB11751	35	8	-10.8
DB12011	33	7	-10.8
DB12235	26	5	-10.8
DB12260	31	4	-10.8
DB12275	30	10	-10.8
DB12418	35	9	-10.8
DB12999	31	5	-10.8
DB13059	37	6	-10.8
DB13484	26	4	-10.8
DB13931	37	11	-10.8
DB13956	27	8	-10.8
DB14067	37	9	-10.8
DB14899	29	7	-10.8
DB15056	29	10	-10.8
DB15305	31	4	-10.8
DB15945	25	2	-10.8
DB16049	28	7	-10.8
DB16252	35	7	-10.8
DB00547	29	7	-10.7
DB00624	35	7	-10.7
DB00904	27	3	-10.7
DB00909	31	7	-10.7
DB00983	30	4	-10.7
DB00984	31	10	-10.7
DB01148	29	7	-10.7
DB01573	29	5	-10.7
DB01689	30	11	-10.7
DB01705	36	4	-10.7
DB01771	31	5	-10.7
DB01793	28	5	-10.7
DB02464	28	9	-10.7
DB02835	38	10	-10.7
DB02881	30	6	-10.7
DB03487	44	16	-10.7
DB03522	29	5	-10.7
DB04005	30	5	-10.7
DB04135	41	14	-10.7
DB04432	36	7	-10.7
DB04578	30	6	-10.7
DB05932	33	9	-10.7
DB06188	33	11	-10.7
DB06623	37	13	-10.7
DB06987	35	8	-10.7
DB06991	24	5	-10.7
DB07025	31	5	-10.7
DB07124	31	7	-10.7
DB07179	27	5	-10.7
DB07294	32	10	-10.7
DB07457	33	6	-10.7
DB07522	30	9	-10.7
DB07778	29	6	-10.7
DB07834	27	7	-10.7
DB07969	29	4	-10.7
DB07970	34	7	-10.7
DB08073	34	8	-10.7
DB08150	28	3	-10.7
DB08240	28	6	-10.7
DB08444	28	6	-10.7
DB08494	32	7	-10.7
DB08749	33	7	-10.7
DB08828	28	5	-10.7
DB08881	35	8	-10.7
DB08995	51	17	-10.7
DB09074	33	4	-10.7
DB11520	27	6	-10.7
DB11650	29	6	-10.7
DB11725	35	7	-10.7
DB11949	32	4	-10.7
DB12055	29	11	-10.7
DB12282	38	9	-10.7
DB12371	38	13	-10.7
DB12658	35	6	-10.7
DB12780	29	6	-10.7
DB13074	42	12	-10.7
DB13208	30	7	-10.7
DB13606	25	6	-10.7
DB14217	33	11	-10.7
DB14625	31	9	-10.7
DB14634	33	9	-10.7
DB14649	33	10	-10.7
DB14652	32	9	-10.7
DB14726	40	11	-10.7
DB14878	30	3	-10.7
DB15197	32	3	-10.7
DB15204	39	14	-10.7
DB15784	31	11	-10.7
DB15883	34	7	-10.7
DB16036	34	8	-10.7
DB16064	34	9	-10.7
DB16114	30	5	-10.7
DB16122	25	5	-10.7
DB16168	36	13	-10.7
DB16256	26	7	-10.7
DB16291	28	0	-10.7
DB00663	32	8	-10.6
DB01221	33	9	-10.6
DB02155	45	15	-10.6
DB02353	36	8	-10.6
DB03081	38	6	-10.6
DB03877	31	5	-10.6
DB04037	30	11	-10.6
DB04790	34	6	-10.6
DB05653	33	9	-10.6
DB05796	41	14	-10.6
DB06228	31	6	-10.6
DB06272	34	11	-10.6
DB06410	26	5	-10.6
DB06436	32	9	-10.6
DB06448	27	5	-10.6
DB06731	21	1	-10.6
DB06953	26	5	-10.6
DB06970	25	8	-10.6
DB06996	34	5	-10.6
DB07030	32	10	-10.6
DB07033	28	9	-10.6
DB07069	32	12	-10.6
DB07156	29	4	-10.6
DB07237	27	6	-10.6
DB07409	34	11	-10.6
DB07423	34	11	-10.6
DB07435	26	3	-10.6
DB07534	27	4	-10.6
DB07547	29	8	-10.6
DB07616	27	6	-10.6
DB08001	34	13	-10.6
DB08108	36	13	-10.6
DB08111	24	4	-10.6
DB08387	30	6	-10.6
DB08491	29	7	-10.6
DB08707	25	2	-10.6
DB08710	30	6	-10.6
DB08822	43	12	-10.6
DB08922	30	5	-10.6
DB09295	31	6	-10.6
DB11366	25	5	-10.6
DB11542	21	2	-10.6
DB11642	30	8	-10.6
DB11738	34	9	-10.6
DB11818	32	9	-10.6
DB11824	34	6	-10.6
DB11828	27	5	-10.6
DB11917	33	6	-10.6
DB12021	31	8	-10.6
DB12087	26	8	-10.6
DB12264	30	7	-10.6
DB12379	22	0	-10.6
DB12545	30	3	-10.6
DB12573	26	3	-10.6
DB12867	29	6	-10.6
DB12877	33	7	-10.6
DB12937	32	9	-10.6
DB12978	31	5	-10.6
DB12985	32	7	-10.6
DB12998	33	7	-10.6
DB13266	37	10	-10.6
DB13591	32	7	-10.6
DB13953	29	5	-10.6
DB14029	23	3	-10.6
DB14045	28	10	-10.6
DB14128	53	17	-10.6
DB14640	32	9	-10.6
DB14657	33	10	-10.6
DB14659	29	8	-10.6
DB14664	35	12	-10.6
DB14669	36	11	-10.6
DB14753	28	5	-10.6
DB14821	31	4	-10.6
DB15450	33	8	-10.6
DB15557	34	14	-10.6
DB15565	31	9	-10.6
DB15690	23	3	-10.6
DB15999	35	13	-10.6
DB16048	33	6	-10.6
DB16240	32	7	-10.6
DB00153	30	11	-10.5
DB00210	32	6	-10.5
DB00278	42	12	-10.5
DB00446	44	17	-10.5
DB00655	21	2	-10.5
DB00737	28	6	-10.5
DB00808	27	5	-10.5
DB00836	35	10	-10.5
DB00919	42	12	-10.5
DB00950	30	8	-10.5
DB01030	33	8	-10.5
DB01058	23	1	-10.5
DB01171	28	7	-10.5
DB01184	26	5	-10.5
DB01265	32	6	-10.5
DB01380	30	8	-10.5
DB01471	24	5	-10.5
DB01496	27	4	-10.5
DB01864	41	14	-10.5
DB01944	23	3	-10.5
DB02001	29	3	-10.5
DB02014	32	11	-10.5
DB02187	21	2	-10.5
DB02268	27	9	-10.5
DB02484	52	20	-10.5
DB02510	37	13	-10.5
DB02802	28	5	-10.5
DB02825	34	8	-10.5
DB03160	41	15	-10.5
DB03194	23	4	-10.5
DB03363	51	18	-10.5
DB04139	31	8	-10.5
DB04343	20	2	-10.5
DB04563	29	5	-10.5
DB04573	24	4	-10.5
DB04703	51	17	-10.5
DB05154	25	6	-10.5
DB05255	35	15	-10.5
DB05511	33	8	-10.5
DB05855	30	8	-10.5
DB06836	32	9	-10.5
DB06856	27	5	-10.5
DB06898	34	9	-10.5
DB06915	32	5	-10.5
DB06918	30	7	-10.5
DB06962	33	8	-10.5
DB07013	25	6	-10.5
DB07080	31	7	-10.5
DB07106	31	8	-10.5
DB07140	31	8	-10.5
DB07180	26	5	-10.5
DB07397	38	5	-10.5
DB07468	23	3	-10.5
DB07488	28	8	-10.5
DB07531	26	4	-10.5
DB07680	31	6	-10.5
DB07812	30	6	-10.5
DB07835	28	7	-10.5
DB07848	32	6	-10.5
DB07985	32	10	-10.5
DB08011	26	3	-10.5
DB08055	24	2	-10.5
DB08131	35	10	-10.5
DB08138	29	4	-10.5
DB08446	29	5	-10.5
DB08706	28	7	-10.5
DB08970	31	7	-10.5
DB09199	28	5	-10.5
DB11414	34	6	-10.5
DB11703	32	13	-10.5
DB11741	23	1	-10.5
DB11783	31	10	-10.5
DB11821	34	11	-10.5
DB11886	33	7	-10.5
DB11893	27	6	-10.5
DB12071	31	7	-10.5
DB12218	35	7	-10.5
DB12332	27	4	-10.5
DB12361	29	6	-10.5
DB12563	32	11	-10.5
DB12596	34	7	-10.5
DB12704	35	14	-10.5
DB12885	34	8	-10.5
DB13177	28	8	-10.5
DB13386	24	5	-10.5
DB13616	37	10	-10.5
DB13788	31	9	-10.5
DB14035	26	4	-10.5
DB14097	33	14	-10.5
DB14584	25	4	-10.5
DB14646	30	8	-10.5
DB14661	36	10	-10.5
DB14916	34	9	-10.5
DB14918	32	9	-10.5
DB14987	33	13	-10.5
DB15079	32	9	-10.5
DB15105	33	6	-10.5
DB15297	42	10	-10.5
DB15408	27	3	-10.5
DB15903	28	7	-10.5
DB15949	27	4	-10.5
DB16035	34	7	-10.5
DB16068	34	8	-10.5
DB16123	33	13	-10.5
DB16160	41	7	-10.5
DB16295	43	8	-10.5
DB00135	37	14	-10.4
DB00223	30	6	-10.4
DB00243	33	13	-10.4
DB00276	30	7	-10.4
DB00298	24	5	-10.4
DB00301	32	8	-10.4
DB00461	41	11	-10.4
DB00502	29	5	-10.4
DB00568	28	6	-10.4
DB00651	38	9	-10.4
DB00691	38	17	-10.4
DB00838	30	7	-10.4
DB00891	30	8	-10.4
DB00981	28	4	-10.4
DB01012	27	8	-10.4
DB01128	31	9	-10.4
DB01157	32	10	-10.4
DB01166	28	7	-10.4
DB01233	31	8	-10.4
DB01501	33	9	-10.4
DB01543	22	3	-10.4
DB01698	53	17	-10.4
DB01774	48	18	-10.4
DB02062	34	14	-10.4
DB02295	26	4	-10.4
DB02341	24	5	-10.4
DB03121	37	14	-10.4
DB03570	33	4	-10.4
DB03695	32	13	-10.4
DB03712	31	8	-10.4
DB03829	33	8	-10.4
DB04013	24	1	-10.4
DB04098	53	19	-10.4
DB04115	36	9	-10.4
DB04123	40	8	-10.4
DB04214	26	4	-10.4
DB04228	33	9	-10.4
DB04482	46	17	-10.4
DB04632	36	9	-10.4
DB04693	20	1	-10.4
DB04797	24	5	-10.4
DB04841	30	6	-10.4
DB04849	34	10	-10.4
DB04892	26	6	-10.4
DB04898	39	13	-10.4
DB06061	29	6	-10.4
DB06274	29	9	-10.4
DB06401	54	18	-10.4
DB06747	30	13	-10.4
DB06801	32	8	-10.4
DB06874	23	4	-10.4
DB06993	32	9	-10.4
DB07040	37	9	-10.4
DB07148	27	4	-10.4
DB07323	32	10	-10.4
DB07692	30	4	-10.4
DB07756	33	10	-10.4
DB07800	35	5	-10.4
DB07851	26	8	-10.4
DB07971	30	5	-10.4
DB07973	31	9	-10.4
DB07993	28	5	-10.4
DB07995	29	8	-10.4
DB08024	28	7	-10.4
DB08043	29	5	-10.4
DB08092	27	3	-10.4
DB08137	27	4	-10.4
DB08248	32	6	-10.4
DB08300	23	3	-10.4
DB08308	28	7	-10.4
DB08355	26	4	-10.4
DB08386	30	5	-10.4
DB08400	28	6	-10.4
DB08514	27	2	-10.4
DB08656	26	6	-10.4
DB08703	33	7	-10.4
DB08770	29	5	-10.4
DB08971	29	7	-10.4
DB11447	32	7	-10.4
DB11516	36	16	-10.4
DB11518	30	7	-10.4
DB11619	32	9	-10.4
DB11871	31	6	-10.4
DB11990	28	8	-10.4
DB12063	25	4	-10.4
DB12113	34	9	-10.4
DB12115	41	12	-10.4
DB12148	35	10	-10.4
DB12165	31	11	-10.4
DB12242	30	4	-10.4
DB12268	29	7	-10.4
DB12280	36	10	-10.4
DB12320	32	10	-10.4
DB12478	31	6	-10.4
DB12551	33	8	-10.4
DB12565	31	8	-10.4
DB12742	35	7	-10.4
DB12792	24	3	-10.4
DB12972	24	5	-10.4
DB13080	27	5	-10.4
DB13403	29	9	-10.4
DB13491	31	8	-10.4
DB13791	37	9	-10.4
DB13927	22	2	-10.4
DB13991	25	4	-10.4
DB14542	34	10	-10.4
DB14660	23	4	-10.4
DB14676	38	7	-10.4
DB14765	32	7	-10.4
DB15035	38	6	-10.4
DB15377	28	9	-10.4
DB15490	31	7	-10.4
DB15644	24	2	-10.4
DB16032	25	6	-10.4
DB16061	33	9	-10.4
DB16111	36	8	-10.4
DB16233	33	6	-10.4
DB16331	34	13	-10.4
DB16400	41	13	-10.4
DB00203	34	11	-10.3
DB00218	32	7	-10.3
DB00328	53	16	-10.3
DB00357	24	5	-10.3
DB00687	30	7	-10.3
DB00713	30	8	-10.3
DB00974	30	10	-10.3
DB01025	25	6	-10.3
DB01029	33	8	-10.3
DB01081	34	11	-10.3
DB01094	25	6	-10.3
DB01134	30	10	-10.3
DB01179	26	3	-10.3
DB01183	32	5	-10.3
DB01326	34	10	-10.3
DB01532	25	7	-10.3
DB01668	23	2	-10.3
DB01691	29	6	-10.3
DB02603	41	11	-10.3
DB02637	28	8	-10.3
DB02914	25	5	-10.3
DB02930	31	9	-10.3
DB03218	27	8	-10.3
DB03368	25	4	-10.3
DB03790	42	15	-10.3
DB04404	36	12	-10.3
DB04689	40	14	-10.3
DB04829	25	6	-10.3
DB04847	29	8	-10.3
DB04885	24	3	-10.3
DB04903	29	7	-10.3
DB04971	30	8	-10.3
DB05105	27	10	-10.3
DB05298	27	10	-10.3
DB05327	27	2	-10.3
DB05422	29	7	-10.3
DB05575	31	7	-10.3
DB05804	26	5	-10.3
DB06083	28	4	-10.3
DB06169	30	8	-10.3
DB06499	29	7	-10.3
DB06625	30	6	-10.3
DB06683	36	8	-10.3
DB06831	26	6	-10.3
DB07007	28	5	-10.3
DB07026	30	7	-10.3
DB07032	38	11	-10.3
DB07061	27	5	-10.3
DB07194	31	10	-10.3
DB07422	34	9	-10.3
DB07469	23	3	-10.3
DB07702	24	4	-10.3
DB07713	29	12	-10.3
DB07743	26	6	-10.3
DB07772	29	12	-10.3
DB07783	37	11	-10.3
DB07786	33	9	-10.3
DB07843	31	6	-10.3
DB07917	29	8	-10.3
DB07941	31	8	-10.3
DB07943	30	5	-10.3
DB07977	32	7	-10.3
DB08029	27	9	-10.3
DB08046	26	4	-10.3
DB08133	26	4	-10.3
DB08148	27	3	-10.3
DB08486	27	11	-10.3
DB08487	33	5	-10.3
DB08510	31	10	-10.3
DB08531	26	4	-10.3
DB08705	25	4	-10.3
DB08950	28	5	-10.3
DB08962	28	8	-10.3
DB09080	32	12	-10.3
DB11254	25	6	-10.3
DB11431	27	7	-10.3
DB11521	32	9	-10.3
DB11704	41	13	-10.3
DB11721	28	5	-10.3
DB11844	37	6	-10.3
DB11935	35	11	-10.3
DB11951	30	5	-10.3
DB11953	29	9	-10.3
DB12045	30	8	-10.3
DB12285	31	5	-10.3
DB12327	31	9	-10.3
DB12504	26	6	-10.3
DB12577	27	4	-10.3
DB12645	29	15	-10.3
DB12679	26	3	-10.3
DB12758	37	10	-10.3
DB12890	23	2	-10.3
DB12926	28	10	-10.3
DB13708	26	3	-10.3
DB13790	27	5	-10.3
DB14218	43	12	-10.3
DB14631	34	10	-10.3
DB14677	30	10	-10.3
DB14725	35	11	-10.3
DB14769	24	1	-10.3
DB15013	39	11	-10.3
DB15057	44	14	-10.3
DB15208	30	6	-10.3
DB15345	34	5	-10.3
DB15431	34	6	-10.3
DB15566	31	9	-10.3
DB15639	34	10	-10.3
DB15640	32	8	-10.3
DB15954	25	0	-10.3
DB16001	32	13	-10.3
DB16097	27	4	-10.3
DB16106	32	10	-10.3
DB16266	27	6	-10.3
DB00138	23	4	-10.2
DB00247	28	8	-10.2
DB00524	27	5	-10.2
DB00540	21	4	-10.2
DB00562	29	6	-10.2
DB00579	21	2	-10.2
DB00656	26	5	-10.2
DB00705	35	9	-10.2
DB00783	22	3	-10.2
DB00968	32	11	-10.2
DB01155	31	8	-10.2
DB01260	32	8	-10.2
DB01340	32	10	-10.2
DB01384	31	8	-10.2
DB01426	26	5	-10.2
DB01535	29	10	-10.2
DB01865	26	6	-10.2
DB02019	24	5	-10.2
DB02112	41	6	-10.2
DB02456	29	7	-10.2
DB02475	29	8	-10.2
DB02789	36	12	-10.2
DB02799	42	14	-10.2
DB02811	37	10	-10.2
DB02833	30	7	-10.2
DB02916	28	7	-10.2
DB03447	47	14	-10.2
DB03760	28	6	-10.2
DB03781	31	4	-10.2
DB03795	29	6	-10.2
DB03949	29	8	-10.2
DB04610	28	6	-10.2
DB04652	27	6	-10.2
DB05234	29	6	-10.2
DB05414	36	10	-10.2
DB05416	31	11	-10.2
DB06288	32	11	-10.2
DB06302	32	9	-10.2
DB06393	29	5	-10.2
DB06397	37	10	-10.2
DB06413	31	8	-10.2
DB06864	34	11	-10.2
DB06881	34	8	-10.2
DB06922	23	3	-10.2
DB06966	32	8	-10.2
DB06984	30	5	-10.2
DB07020	25	2	-10.2
DB07024	33	5	-10.2
DB07028	29	6	-10.2
DB07102	42	11	-10.2
DB07104	34	8	-10.2
DB07175	27	6	-10.2
DB07190	30	7	-10.2
DB07271	31	7	-10.2
DB07296	26	3	-10.2
DB07325	31	7	-10.2
DB07333	36	9	-10.2
DB07338	25	6	-10.2
DB07479	24	3	-10.2
DB07505	30	12	-10.2
DB07557	23	4	-10.2
DB07644	26	4	-10.2
DB07689	37	7	-10.2
DB07706	24	4	-10.2
DB07707	25	6	-10.2
DB07715	23	4	-10.2
DB07785	28	9	-10.2
DB07949	26	4	-10.2
DB08044	33	4	-10.2
DB08056	25	4	-10.2
DB08141	29	4	-10.2
DB08242	29	6	-10.2
DB08278	32	5	-10.2
DB08349	35	7	-10.2
DB08426	31	5	-10.2
DB08481	25	5	-10.2
DB08495	33	5	-10.2
DB08572	32	7	-10.2
DB08613	31	6	-10.2
DB08738	33	5	-10.2
DB08795	28	8	-10.2
DB08865	33	7	-10.2
DB08974	25	4	-10.2
DB09383	29	7	-10.2
DB11387	27	4	-10.2
DB11652	30	6	-10.2
DB11692	32	8	-10.2
DB11848	24	5	-10.2
DB11855	35	13	-10.2
DB12128	24	3	-10.2
DB12229	30	9	-10.2
DB12290	36	9	-10.2
DB12350	30	6	-10.2
DB12407	36	12	-10.2
DB12442	34	10	-10.2
DB12467	28	6	-10.2
DB12510	36	13	-10.2
DB12533	29	4	-10.2
DB12643	27	7	-10.2
DB12712	31	11	-10.2
DB12719	32	8	-10.2
DB12741	33	4	-10.2
DB12840	22	7	-10.2
DB12869	25	6	-10.2
DB13158	29	6	-10.2
DB13174	24	4	-10.2
DB13175	23	4	-10.2
DB13371	23	4	-10.2
DB13836	27	8	-10.2
DB14125	32	10	-10.2
DB14127	31	13	-10.2
DB14129	25	10	-10.2
DB14210	37	15	-10.2
DB14539	31	9	-10.2
DB14626	26	7	-10.2
DB14633	36	12	-10.2
DB14775	23	4	-10.2
DB14914	21	1	-10.2
DB15024	26	6	-10.2
DB15033	21	1	-10.2
DB15334	23	5	-10.2
DB15360	29	10	-10.2
DB15448	32	8	-10.2
DB15465	30	6	-10.2
DB15777	34	12	-10.2
DB16066	35	7	-10.2
DB16262	39	10	-10.2
DB16319	31	10	-10.2
DB16344	28	7	-10.2
DB00219	24	4	-10.1
DB00253	26	6	-10.1
DB00417	26	8	-10.1
DB00444	41	14	-10.1
DB00567	28	7	-10.1
DB00590	35	10	-10.1
DB00623	32	7	-10.1
DB00640	28	5	-10.1
DB00700	30	5	-10.1
DB00831	28	6	-10.1
DB00833	28	6	-10.1
DB00858	23	4	-10.1
DB00876	29	8	-10.1
DB00892	30	6	-10.1
DB00916	28	6	-10.1
DB01022	33	20	-10.1
DB01091	24	9	-10.1
DB01140	30	8	-10.1
DB01173	33	7	-10.1
DB01215	29	7	-10.1
DB01419	43	10	-10.1
DB01420	25	6	-10.1
DB01434	20	1	-10.1
DB01443	20	1	-10.1
DB01720	30	7	-10.1
DB01791	26	6	-10.1
DB01831	45	14	-10.1
DB01938	25	5	-10.1
DB01958	27	6	-10.1
DB02082	42	14	-10.1
DB02299	33	10	-10.1
DB02622	37	11	-10.1
DB03019	54	18	-10.1
DB03238	32	11	-10.1
DB03255	42	11	-10.1
DB03446	33	10	-10.1
DB03618	31	10	-10.1
DB03742	33	7	-10.1
DB03776	33	8	-10.1
DB03796	52	18	-10.1
DB04114	25	4	-10.1
DB04314	36	11	-10.1
DB04669	26	3	-10.1
DB04704	31	12	-10.1
DB04705	31	12	-10.1
DB05116	38	14	-10.1
DB05239	33	5	-10.1
DB05288	29	8	-10.1
DB05616	40	11	-10.1
DB06166	29	5	-10.1
DB06212	34	8	-10.1
DB06267	30	8	-10.1
DB06422	31	7	-10.1
DB06608	25	6	-10.1
DB06848	28	4	-10.1
DB06963	28	6	-10.1
DB07042	24	4	-10.1
DB07052	35	13	-10.1
DB07090	32	7	-10.1
DB07094	31	7	-10.1
DB07123	22	4	-10.1
DB07138	28	3	-10.1
DB07143	29	7	-10.1
DB07144	33	10	-10.1
DB07162	28	7	-10.1
DB07203	27	4	-10.1
DB07319	23	1	-10.1
DB07343	28	4	-10.1
DB07396	34	5	-10.1
DB07401	30	11	-10.1
DB07434	38	12	-10.1
DB07467	27	5	-10.1
DB07470	22	2	-10.1
DB07489	27	4	-10.1
DB07503	20	1	-10.1
DB07514	33	5	-10.1
DB07649	30	7	-10.1
DB07662	25	3	-10.1
DB07691	33	6	-10.1
DB07717	33	7	-10.1
DB07729	23	3	-10.1
DB07769	30	9	-10.1
DB07793	30	4	-10.1
DB07855	26	4	-10.1
DB08026	29	5	-10.1
DB08030	23	7	-10.1
DB08039	28	5	-10.1
DB08087	24	3	-10.1
DB08241	31	5	-10.1
DB08534	25	4	-10.1
DB08538	31	6	-10.1
DB08569	31	8	-10.1
DB08659	29	5	-10.1
DB08763	31	9	-10.1
DB08789	26	4	-10.1
DB08942	25	4	-10.1
DB08976	32	10	-10.1
DB09038	35	10	-10.1
DB09076	33	9	-10.1
DB09378	30	7	-10.1
DB11244	41	12	-10.1
DB11262	34	11	-10.1
DB11436	30	5	-10.1
DB11648	22	2	-10.1
DB11673	24	4	-10.1
DB11706	31	8	-10.1
DB11794	34	8	-10.1
DB11903	31	8	-10.1
DB12061	27	6	-10.1
DB12138	36	8	-10.1
DB12204	33	13	-10.1
DB12459	29	7	-10.1
DB12522	33	4	-10.1
DB12540	32	9	-10.1
DB12567	32	11	-10.1
DB12580	21	3	-10.1
DB12896	31	9	-10.1
DB12914	31	7	-10.1
DB12952	29	7	-10.1
DB12979	23	3	-10.1
DB13016	35	14	-10.1
DB13042	33	4	-10.1
DB13230	24	4	-10.1
DB13360	23	6	-10.1
DB13397	27	7	-10.1
DB13729	33	11	-10.1
DB13856	32	7	-10.1
DB13867	32	8	-10.1
DB13874	36	9	-10.1
DB13936	27	6	-10.1
DB13939	30	10	-10.1
DB14008	25	6	-10.1
DB14208	31	11	-10.1
DB14637	32	9	-10.1
DB14790	31	5	-10.1
DB14889	37	9	-10.1
DB14903	38	13	-10.1
DB15085	36	6	-10.1
DB15108	44	15	-10.1
DB15126	40	11	-10.1
DB15206	39	16	-10.1
DB15307	29	5	-10.1
DB15446	28	7	-10.1
DB15579	22	3	-10.1
DB15964	28	6	-10.1
DB16002	28	9	-10.1
DB16031	31	15	-10.1
DB16040	33	6	-10.1
DB16045	38	9	-10.1
DB16067	22	4	-10.1
DB16101	23	4	-10.1
DB16125	32	7	-10.1
DB16259	30	9	-10.1
DB16271	34	6	-10.1
DB16345	46	11	-10.1
DB00136	28	7	-10
DB00148	28	12	-10
DB00169	29	11	-10
DB00240	31	8	-10
DB00266	27	4	-10
DB00401	32	8	-10
DB00619	32	7	-10
DB00634	30	8	-10
DB00639	29	7	-10
DB00860	29	7	-10
DB00873	29	7	-10
DB00901	30	7	-10
DB01026	36	8	-10
DB01053	25	7	-10
DB01120	24	4	-10
DB01132	26	8	-10
DB01252	27	6	-10
DB01333	28	6	-10
DB01342	32	12	-10
DB01459	37	9	-10
DB01572	23	4	-10
DB01586	31	10	-10
DB01656	27	7	-10
DB01737	35	12	-10
DB01765	24	3	-10
DB01767	27	3	-10
DB01946	33	7	-10
DB01964	27	6	-10
DB02030	28	10	-10
DB02046	36	13	-10
DB02181	39	13	-10
DB02197	29	4	-10
DB02497	54	18	-10
DB02615	31	4	-10
DB02658	33	11	-10
DB03471	42	19	-10
DB03485	36	11	-10
DB04004	36	14	-10
DB04070	54	17	-10
DB04195	28	5	-10
DB04294	29	7	-10
DB04549	26	5	-10
DB04616	36	11	-10
DB04792	34	6	-10
DB04807	36	12	-10
DB04859	29	6	-10
DB05695	31	12	-10
DB05903	33	7	-10
DB06218	30	5	-10
DB06494	25	5	-10
DB06497	21	5	-10
DB06506	39	15	-10
DB06709	23	4	-10
DB06873	31	9	-10
DB06894	36	5	-10
DB06917	23	3	-10
DB06973	31	2	-10
DB06994	33	5	-10
DB07004	36	8	-10
DB07006	26	3	-10
DB07012	35	14	-10
DB07014	27	3	-10
DB07222	24	4	-10
DB07235	32	8	-10
DB07245	25	7	-10
DB07270	33	6	-10
DB07289	31	10	-10
DB07373	21	2	-10
DB07450	29	2	-10
DB07456	35	6	-10
DB07512	22	4	-10
DB07533	27	5	-10
DB07544	29	5	-10
DB07549	36	9	-10
DB07570	34	6	-10
DB07595	26	3	-10
DB07615	26	9	-10
DB07651	39	13	-10
DB07683	26	8	-10
DB07685	31	7	-10
DB07697	30	6	-10
DB07779	31	8	-10
DB07814	28	5	-10
DB07815	26	4	-10
DB07832	28	6	-10
DB07838	26	5	-10
DB07839	35	10	-10
DB07991	33	9	-10
DB08054	25	5	-10
DB08096	30	4	-10
DB08099	35	9	-10
DB08122	26	5	-10
DB08149	28	4	-10
DB08184	23	3	-10
DB08192	23	6	-10
DB08354	29	4	-10
DB08449	27	5	-10
DB08672	27	9	-10
DB08697	31	9	-10
DB08702	25	6	-10
DB08878	40	11	-10
DB08893	33	10	-10
DB08907	35	10	-10
DB08927	30	8	-10
DB09175	28	5	-10
DB09178	27	9	-10
DB09488	27	7	-10
DB11425	34	12	-10
DB11737	35	13	-10
DB11748	28	11	-10
DB11778	39	12	-10
DB11867	26	8	-10
DB11898	35	14	-10
DB11966	36	10	-10
DB12064	31	6	-10
DB12085	30	9	-10
DB12160	44	15	-10
DB12188	25	5	-10
DB12308	24	5	-10
DB12622	35	11	-10
DB12657	29	6	-10
DB12939	44	15	-10
DB12966	29	3	-10
DB12988	32	13	-10
DB13022	32	9	-10
DB13066	23	3	-10
DB13126	44	12	-10
DB13129	26	6	-10
DB13213	29	9	-10
DB13418	26	6	-10
DB13528	26	5	-10
DB13532	27	4	-10
DB13605	28	10	-10
DB13649	21	5	-10
DB13686	29	9	-10
DB13710	23	4	-10
DB13739	29	11	-10
DB13766	37	11	-10
DB13958	24	5	-10
DB14545	36	12	-10
DB14644	37	13	-10
DB14675	36	6	-10
DB14856	35	7	-10
DB14898	34	9	-10
DB14906	41	17	-10
DB15021	28	9	-10
DB15209	32	10	-10
DB15219	29	3	-10
DB15265	32	7	-10
DB15275	32	6	-10
DB15347	31	7	-10
DB15614	29	13	-10
DB15638	33	7	-10
DB15672	33	9	-10
DB16009	37	9	-10
DB16056	37	11	-10
DB00117	31	12	-9.9
DB00159	23	4	-9.9
DB00275	36	13	-9.9
DB00353	57	20	-9.9
DB00415	28	8	-9.9
DB00427	41	14	-9.9
DB00533	22	4	-9.9
DB00537	26	3	-9.9
DB00543	23	0	-9.9
DB00625	24	5	-9.9
DB00641	35	9	-9.9
DB00689	32	10	-9.9
DB00741	29	7	-9.9
DB00764	30	7	-9.9
DB00817	23	5	-9.9
DB00844	29	5	-9.9
DB00879	27	4	-9.9
DB00902	32	13	-9.9
DB00905	27	11	-9.9
DB00924	31	15	-9.9
DB01047	36	10	-9.9
DB01136	33	12	-9.9
DB01149	33	11	-9.9
DB01451	21	2	-9.9
DB01513	24	5	-9.9
DB01536	21	2	-9.9
DB01561	21	2	-9.9
DB01570	28	9	-9.9
DB01602	35	15	-9.9
DB01772	34	9	-9.9
DB01834	42	15	-9.9
DB01859	47	22	-9.9
DB02004	31	8	-9.9
DB02008	36	10	-9.9
DB02058	26	3	-9.9
DB02139	28	10	-9.9
DB02154	30	9	-9.9
DB02290	23	3	-9.9
DB02315	32	12	-9.9
DB02374	29	7	-9.9
DB02399	26	8	-9.9
DB02430	37	14	-9.9
DB02490	35	9	-9.9
DB02652	31	10	-9.9
DB02730	33	13	-9.9
DB02736	49	21	-9.9
DB02798	29	8	-9.9
DB02808	36	13	-9.9
DB03035	25	5	-9.9
DB03180	29	9	-9.9
DB03466	23	4	-9.9
DB03490	34	10	-9.9
DB03532	30	10	-9.9
DB03548	28	7	-9.9
DB03594	30	8	-9.9
DB03654	28	9	-9.9
DB03686	42	19	-9.9
DB03722	42	16	-9.9
DB04018	36	9	-9.9
DB04141	29	9	-9.9
DB04238	27	5	-9.9
DB04286	31	2	-9.9
DB04359	42	15	-9.9
DB04540	29	11	-9.9
DB04645	32	10	-9.9
DB04726	20	3	-9.9
DB04789	41	12	-9.9
DB04812	22	5	-9.9
DB05100	30	8	-9.9
DB05137	26	8	-9.9
DB05294	31	7	-9.9
DB05412	36	10	-9.9
DB05562	33	11	-9.9
DB05817	24	5	-9.9
DB06243	27	7	-9.9
DB06354	30	7	-9.9
DB06445	33	8	-9.9
DB06515	29	4	-9.9
DB06578	26	7	-9.9
DB06780	37	13	-9.9
DB06839	40	13	-9.9
DB06847	31	5	-9.9
DB06865	34	12	-9.9
DB06872	30	10	-9.9
DB06920	35	15	-9.9
DB06935	29	9	-9.9
DB06968	34	8	-9.9
DB06985	25	3	-9.9
DB07116	25	8	-9.9
DB07165	35	8	-9.9
DB07182	33	11	-9.9
DB07246	31	9	-9.9
DB07284	24	5	-9.9
DB07315	27	6	-9.9
DB07352	23	4	-9.9
DB07419	30	9	-9.9
DB07421	32	12	-9.9
DB07458	35	6	-9.9
DB07471	33	10	-9.9
DB07513	24	6	-9.9
DB07527	31	14	-9.9
DB07578	27	4	-9.9
DB07626	34	12	-9.9
DB07742	25	5	-9.9
DB07938	30	7	-9.9
DB08068	32	6	-9.9
DB08097	30	6	-9.9
DB08174	32	5	-9.9
DB08177	26	6	-9.9
DB08250	31	8	-9.9
DB08382	27	2	-9.9
DB08385	21	3	-9.9
DB08485	29	8	-9.9
DB08504	33	8	-9.9
DB08555	20	3	-9.9
DB08561	28	6	-9.9
DB08608	28	8	-9.9
DB08834	38	13	-9.9
DB08860	34	11	-9.9
DB08915	32	12	-9.9
DB08934	39	16	-9.9
DB09200	29	8	-9.9
DB09215	25	2	-9.9
DB09226	31	7	-9.9
DB09286	29	7	-9.9
DB11362	24	5	-9.9
DB11396	27	6	-9.9
DB11426	23	4	-9.9
DB11479	38	10	-9.9
DB11512	30	7	-9.9
DB11588	42	11	-9.9
DB11679	27	7	-9.9
DB11698	26	5	-9.9
DB11711	27	8	-9.9
DB12010	34	4	-9.9
DB12070	26	7	-9.9
DB12073	30	10	-9.9
DB12082	34	13	-9.9
DB12098	37	15	-9.9
DB12134	33	5	-9.9
DB12238	29	10	-9.9
DB12251	23	8	-9.9
DB12419	38	15	-9.9
DB12425	36	9	-9.9
DB12445	28	5	-9.9
DB12476	30	4	-9.9
DB12491	34	8	-9.9
DB12659	32	8	-9.9
DB12682	32	8	-9.9
DB12690	34	6	-9.9
DB12706	26	8	-9.9
DB12739	27	5	-9.9
DB12756	39	12	-9.9
DB12803	21	1	-9.9
DB12821	33	9	-9.9
DB13119	30	8	-9.9
DB13155	29	8	-9.9
DB13300	28	8	-9.9
DB13506	34	10	-9.9
DB13548	31	8	-9.9
DB13587	23	4	-9.9
DB13602	24	5	-9.9
DB13685	28	5	-9.9
DB13797	30	11	-9.9
DB13841	28	6	-9.9
DB13857	23	4	-9.9
DB13919	35	9	-9.9
DB13944	29	10	-9.9
DB13951	24	5	-9.9
DB13957	25	8	-9.9
DB14028	20	1	-9.9
DB14038	31	13	-9.9
DB14641	33	13	-9.9
DB14938	24	10	-9.9
DB15078	36	9	-9.9
DB15106	37	12	-9.9
DB15170	35	7	-9.9
DB15221	22	3	-9.9
DB15268	36	11	-9.9
DB15293	22	6	-9.9
DB15295	33	5	-9.9
DB15317	26	6	-9.9
DB15584	25	5	-9.9
DB15970	29	6	-9.9
DB16038	40	7	-9.9
DB16055	27	6	-9.9
DB16277	38	11	-9.9
DB00157	31	7	-9.8
DB00197	33	10	-9.8
DB00252	21	2	-9.8
DB00525	22	6	-9.8
DB00563	40	12	-9.8
DB00578	29	9	-9.8
DB00755	23	11	-9.8
DB00998	22	3	-9.8
DB01175	37	6	-9.8
DB01273	29	12	-9.8
DB01455	22	3	-9.8
DB01481	22	3	-9.8
DB01521	23	3	-9.8
DB01541	22	3	-9.8
DB01564	24	5	-9.8
DB01858	35	13	-9.8
DB01941	28	9	-9.8
DB02031	41	12	-9.8
DB02140	32	12	-9.8
DB02331	34	13	-9.8
DB02401	25	4	-9.8
DB02601	25	5	-9.8
DB02609	28	5	-9.8
DB02698	23	11	-9.8
DB02836	28	6	-9.8
DB02885	33	13	-9.8
DB02928	30	7	-9.8
DB02996	22	3	-9.8
DB03246	37	14	-9.8
DB03257	35	13	-9.8
DB03571	26	7	-9.8
DB03600	21	3	-9.8
DB03884	37	15	-9.8
DB04085	41	14	-9.8
DB04106	43	14	-9.8
DB04200	41	13	-9.8
DB04304	24	3	-9.8
DB04370	25	5	-9.8
DB04470	29	8	-9.8
DB04600	29	8	-9.8
DB04601	28	8	-9.8
DB04623	50	16	-9.8
DB04644	32	10	-9.8
DB04708	51	14	-9.8
DB04842	36	7	-9.8
DB04863	35	12	-9.8
DB04866	26	5	-9.8
DB05107	23	3	-9.8
DB05824	22	3	-9.8
DB05983	39	7	-9.8
DB05990	28	6	-9.8
DB06234	22	5	-9.8
DB06249	21	2	-9.8
DB06523	28	8	-9.8
DB06622	31	9	-9.8
DB06637	39	11	-9.8
DB06775	31	10	-9.8
DB06844	31	8	-9.8
DB06926	22	5	-9.8
DB07043	35	8	-9.8
DB07065	26	2	-9.8
DB07087	31	7	-9.8
DB07134	21	2	-9.8
DB07174	32	10	-9.8
DB07188	24	3	-9.8
DB07242	26	3	-9.8
DB07257	27	5	-9.8
DB07312	23	2	-9.8
DB07322	25	5	-9.8
DB07328	34	9	-9.8
DB07432	32	11	-9.8
DB07537	31	7	-9.8
DB07548	33	8	-9.8
DB07561	26	9	-9.8
DB07568	31	6	-9.8
DB07605	32	3	-9.8
DB07628	23	4	-9.8
DB07663	29	8	-9.8
DB07664	34	6	-9.8
DB07724	28	10	-9.8
DB07763	24	4	-9.8
DB07765	37	8	-9.8
DB07768	22	3	-9.8
DB07968	26	5	-9.8
DB08023	23	3	-9.8
DB08035	25	9	-9.8
DB08152	29	12	-9.8
DB08229	32	12	-9.8
DB08233	28	5	-9.8
DB08245	27	8	-9.8
DB08301	28	6	-9.8
DB08391	30	6	-9.8
DB08503	27	7	-9.8
DB08506	34	14	-9.8
DB08542	25	7	-9.8
DB08607	33	10	-9.8
DB08666	22	3	-9.8
DB08709	26	4	-9.8
DB08741	30	7	-9.8
DB08753	28	11	-9.8
DB08761	28	6	-9.8
DB08820	32	11	-9.8
DB08836	34	12	-9.8
DB08905	23	3	-9.8
DB08956	25	5	-9.8
DB09054	33	5	-9.8
DB09174	30	11	-9.8
DB09177	26	7	-9.8
DB11438	24	4	-9.8
DB11830	32	8	-9.8
DB11832	27	9	-9.8
DB11861	36	8	-9.8
DB11900	31	5	-9.8
DB11962	27	7	-9.8
DB11982	27	7	-9.8
DB12024	28	6	-9.8
DB12027	31	11	-9.8
DB12135	40	11	-9.8
DB12194	22	3	-9.8
DB12262	30	6	-9.8
DB12316	23	7	-9.8
DB12345	32	7	-9.8
DB12385	40	15	-9.8
DB12400	27	7	-9.8
DB12427	35	12	-9.8
DB12475	28	9	-9.8
DB12665	30	8	-9.8
DB12689	33	4	-9.8
DB12695	33	9	-9.8
DB12705	24	4	-9.8
DB12729	30	8	-9.8
DB12783	31	6	-9.8
DB12795	29	12	-9.8
DB12833	28	5	-9.8
DB12868	29	8	-9.8
DB12906	30	11	-9.8
DB12927	31	11	-9.8
DB13217	23	5	-9.8
DB13317	22	5	-9.8
DB13333	24	7	-9.8
DB13487	30	11	-9.8
DB13533	22	3	-9.8
DB13556	41	12	-9.8
DB13610	29	6	-9.8
DB13676	35	4	-9.8
DB13930	33	9	-9.8
DB13993	29	6	-9.8
DB14065	34	11	-9.8
DB15132	37	10	-9.8
DB15143	29	8	-9.8
DB15149	33	9	-9.8
DB15343	39	8	-9.8
DB15407	32	4	-9.8
DB15947	27	9	-9.8
DB16028	27	8	-9.8
DB00162	22	11	-9.7
DB00171	39	15	-9.7
DB00495	31	11	-9.7
DB00519	33	13	-9.7
DB00530	30	12	-9.7
DB00554	25	4	-9.7
DB00620	23	5	-9.7
DB00680	31	7	-9.7
DB00805	23	5	-9.7
DB00823	28	8	-9.7
DB00839	23	4	-9.7
DB00900	30	2	-9.7
DB00959	34	16	-9.7
DB01038	31	10	-9.7
DB01060	30	9	-9.7
DB01101	28	10	-9.7
DB01108	26	5	-9.7
DB01113	25	10	-9.7
DB01150	32	9	-9.7
DB01153	27	6	-9.7
DB01186	28	7	-9.7
DB01392	28	4	-9.7
DB01456	21	2	-9.7
DB01474	24	5	-9.7
DB01500	23	3	-9.7
DB01571	26	8	-9.7
DB01604	35	15	-9.7
DB01708	22	3	-9.7
DB01755	39	14	-9.7
DB01871	37	13	-9.7
DB01965	35	13	-9.7
DB02026	39	13	-9.7
DB02123	36	12	-9.7
DB02128	38	14	-9.7
DB02220	28	7	-9.7
DB02221	26	5	-9.7
DB02312	28	3	-9.7
DB02424	29	8	-9.7
DB02558	28	4	-9.7
DB02571	44	12	-9.7
DB02690	37	12	-9.7
DB02829	38	10	-9.7
DB02831	26	4	-9.7
DB02859	26	5	-9.7
DB02950	31	14	-9.7
DB03125	42	15	-9.7
DB03139	46	12	-9.7
DB03376	35	11	-9.7
DB03604	34	9	-9.7
DB03606	28	5	-9.7
DB03994	23	4	-9.7
DB04058	24	2	-9.7
DB04154	32	8	-9.7
DB04176	25	5	-9.7
DB04179	25	5	-9.7
DB04186	42	15	-9.7
DB04253	27	7	-9.7
DB04337	28	3	-9.7
DB04582	25	7	-9.7
DB04590	35	11	-9.7
DB04643	31	8	-9.7
DB04715	24	5	-9.7
DB04724	41	11	-9.7
DB04759	30	8	-9.7
DB04821	20	3	-9.7
DB05016	22	4	-9.7
DB05048	36	18	-9.7
DB05104	32	9	-9.7
DB05187	28	13	-9.7
DB05676	33	12	-9.7
DB06368	28	5	-9.7
DB06408	38	9	-9.7
DB06619	25	4	-9.7
DB06624	28	5	-9.7
DB06813	28	10	-9.7
DB06834	37	17	-9.7
DB06857	22	3	-9.7
DB06878	32	4	-9.7
DB06883	24	8	-9.7
DB06938	31	9	-9.7
DB06982	27	6	-9.7
DB07039	24	2	-9.7
DB07055	27	10	-9.7
DB07079	32	9	-9.7
DB07089	24	4	-9.7
DB07119	21	3	-9.7
DB07146	32	6	-9.7
DB07215	35	12	-9.7
DB07253	30	4	-9.7
DB07297	32	6	-9.7
DB07363	24	7	-9.7
DB07403	33	10	-9.7
DB07535	23	3	-9.7
DB07612	29	7	-9.7
DB07638	25	3	-9.7
DB07760	28	9	-9.7
DB07857	24	5	-9.7
DB07870	25	8	-9.7
DB07920	22	6	-9.7
DB07946	36	10	-9.7
DB07947	30	10	-9.7
DB07986	28	7	-9.7
DB08013	28	10	-9.7
DB08022	28	6	-9.7
DB08089	27	6	-9.7
DB08116	39	16	-9.7
DB08121	25	7	-9.7
DB08142	29	4	-9.7
DB08204	33	5	-9.7
DB08230	27	6	-9.7
DB08251	28	9	-9.7
DB08270	39	15	-9.7
DB08348	24	5	-9.7
DB08423	31	6	-9.7
DB08429	35	10	-9.7
DB08462	24	3	-9.7
DB08521	28	5	-9.7
DB08559	28	8	-9.7
DB08560	29	5	-9.7
DB08580	25	4	-9.7
DB08591	23	4	-9.7
DB08643	36	16	-9.7
DB08670	35	19	-9.7
DB08794	32	8	-9.7
DB08804	31	12	-9.7
DB08951	22	5	-9.7
DB08954	26	8	-9.7
DB09015	28	7	-9.7
DB09070	24	4	-9.7
DB09078	34	7	-9.7
DB09166	23	4	-9.7
DB09292	32	15	-9.7
DB11449	25	7	-9.7
DB11789	32	8	-9.7
DB11800	29	10	-9.7
DB12006	31	9	-9.7
DB12020	34	14	-9.7
DB12046	26	5	-9.7
DB12147	33	17	-9.7
DB12211	28	5	-9.7
DB12255	24	6	-9.7
DB12288	25	6	-9.7
DB12301	30	7	-9.7
DB12319	23	5	-9.7
DB12415	39	14	-9.7
DB12434	33	8	-9.7
DB12480	30	8	-9.7
DB12539	36	8	-9.7
DB12543	23	6	-9.7
DB12555	31	10	-9.7
DB12582	30	8	-9.7
DB12588	27	6	-9.7
DB12669	27	7	-9.7
DB12681	34	11	-9.7
DB12707	35	15	-9.7
DB12757	25	7	-9.7
DB12784	23	4	-9.7
DB12796	39	12	-9.7
DB12949	33	7	-9.7
DB13008	27	14	-9.7
DB13036	31	7	-9.7
DB13046	27	4	-9.7
DB13048	31	8	-9.7
DB13118	27	8	-9.7
DB13358	21	3	-9.7
DB13554	27	8	-9.7
DB13579	24	4	-9.7
DB13586	23	4	-9.7
DB13728	33	8	-9.7
DB13843	30	7	-9.7
DB13994	29	8	-9.7
DB14093	26	3	-9.7
DB14207	32	11	-9.7
DB14221	34	11	-9.7
DB14540	33	11	-9.7
DB14569	28	6	-9.7
DB14570	25	5	-9.7
DB14639	33	13	-9.7
DB14681	28	6	-9.7
DB14801	29	7	-9.7
DB14844	29	5	-9.7
DB14857	24	3	-9.7
DB15052	29	11	-9.7
DB15124	30	10	-9.7
DB15183	36	11	-9.7
DB15246	43	16	-9.7
DB15254	35	8	-9.7
DB15416	38	9	-9.7
DB15418	31	4	-9.7
DB15550	30	7	-9.7
DB15581	21	3	-9.7
DB15645	29	7	-9.7
DB15647	30	9	-9.7
DB16137	32	5	-9.7
DB16287	39	13	-9.7
DB16332	27	7	-9.7
DB00163	32	21	-9.6
DB00185	30	7	-9.6
DB00193	23	11	-9.6
DB00213	27	9	-9.6
DB00239	26	6	-9.6
DB00251	36	10	-9.6
DB00351	31	12	-9.6
DB00442	33	10	-9.6
DB00443	35	11	-9.6
DB00455	25	5	-9.6
DB00470	29	9	-9.6
DB00670	27	3	-9.6
DB00693	27	2	-9.6
DB00704	27	4	-9.6
DB00739	29	8	-9.6
DB00881	28	10	-9.6
DB00915	18	2	-9.6
DB00934	22	5	-9.6
DB00951	23	4	-9.6
DB00972	34	12	-9.6
DB00975	33	10	-9.6
DB00990	22	2	-9.6
DB01063	30	9	-9.6
DB01095	33	13	-9.6
DB01130	36	14	-9.6
DB01328	39	12	-9.6
DB01348	33	13	-9.6
DB01453	27	8	-9.6
DB01470	25	8	-9.6
DB01485	24	4	-9.6
DB01540	24	4	-9.6
DB01558	20	1	-9.6
DB01562	24	7	-9.6
DB01595	22	2	-9.6
DB01608	27	6	-9.6
DB01712	33	11	-9.6
DB01906	24	3	-9.6
DB01972	31	8	-9.6
DB02021	24	1	-9.6
DB02069	24	5	-9.6
DB02255	33	13	-9.6
DB02265	22	5	-9.6
DB02445	22	6	-9.6
DB02462	25	3	-9.6
DB02509	36	9	-9.6
DB02582	29	9	-9.6
DB02587	33	12	-9.6
DB02610	31	7	-9.6
DB02668	32	9	-9.6
DB02818	27	9	-9.6
DB02847	32	10	-9.6
DB02900	22	3	-9.6
DB02911	20	9	-9.6
DB02918	31	11	-9.6
DB02972	22	1	-9.6
DB03361	34	14	-9.6
DB03383	34	6	-9.6
DB03435	31	11	-9.6
DB03554	39	15	-9.6
DB03657	31	11	-9.6
DB03767	43	14	-9.6
DB03925	23	4	-9.6
DB03968	26	5	-9.6
DB04113	23	3	-9.6
DB04215	27	6	-9.6
DB04239	35	15	-9.6
DB04273	19	2	-9.6
DB04292	28	6	-9.6
DB04424	40	13	-9.6
DB04430	26	6	-9.6
DB04437	29	8	-9.6
DB04503	33	12	-9.6
DB04555	32	11	-9.6
DB04571	17	3	-9.6
DB04607	33	6	-9.6
DB04630	28	6	-9.6
DB04664	41	18	-9.6
DB04760	32	8	-9.6
DB04763	23	8	-9.6
DB04852	42	11	-9.6
DB04983	58	21	-9.6
DB05087	25	6	-9.6
DB05171	31	8	-9.6
DB05421	29	8	-9.6
DB05708	23	6	-9.6
DB05835	33	7	-9.6
DB06127	30	14	-9.6
DB06137	29	7	-9.6
DB06156	28	6	-9.6
DB06255	25	5	-9.6
DB06266	34	8	-9.6
DB06364	40	11	-9.6
DB06442	30	14	-9.6
DB06575	29	7	-9.6
DB06581	26	7	-9.6
DB06603	28	3	-9.6
DB06620	24	4	-9.6
DB06733	29	11	-9.6
DB06830	32	6	-9.6
DB06859	19	2	-9.6
DB06885	37	13	-9.6
DB06928	27	7	-9.6
DB07029	27	8	-9.6
DB07048	29	9	-9.6
DB07136	38	18	-9.6
DB07153	30	12	-9.6
DB07183	32	7	-9.6
DB07269	36	16	-9.6
DB07420	28	11	-9.6
DB07443	23	6	-9.6
DB07459	24	5	-9.6
DB07500	27	11	-9.6
DB07515	37	11	-9.6
DB07602	34	10	-9.6
DB07747	26	5	-9.6
DB07775	27	5	-9.6
DB07791	29	7	-9.6
DB07804	33	7	-9.6
DB07879	28	4	-9.6
DB07901	24	5	-9.6
[truncated: 7,126 more rows]

## Sheet: Vina-GPU
DrugBank accession number	number of atoms	number of rotatable bonds	docking score by Vina-GPU
DB08418	35	6	-13.7
DB07700	31	4	-13
DB07226	31	2	-12.8
DB08036	27	0	-12.6
DB08124	30	3	-12.6
DB09280	35	6	-12.6
DB08512	32	2	-12.5
DB12886	32	5	-12.5
DB07666	33	5	-12.4
DB16047	31	3	-12.4
DB16138	30	3	-12.4
DB04888	30	4	-12.3
DB11560	32	4	-12.3
DB13981	27	7	-12.3
DB03464	31	9	-12.2
DB12414	30	4	-12.2
DB13113	28	4	-12.2
DB05830	33	5	-12.1
DB07789	39	7	-12.1
DB07837	31	5	-12.1
DB08416	34	9	-12.1
DB14876	36	10	-12.1
DB15358	30	3	-12.1
DB02740	30	8	-12
DB04574	25	4	-12
DB07074	32	5	-12
DB07861	33	7	-12
DB12384	29	4	-12
DB12569	31	5	-12
DB12696	37	7	-12
DB13185	31	7	-12
DB15630	33	6	-12
DB07145	34	10	-11.9
DB00673	39	9	-11.9
DB07528	31	4	-11.9
DB08006	26	3	-11.9
DB11620	25	5	-11.9
DB12513	30	4	-11.9
DB12809	30	6	-11.9
DB13954	30	7	-11.9
DB04690	27	3	-11.8
DB05039	33	10	-11.8
DB08058	30	3	-11.8
DB09195	29	5	-11.8
DB12185	35	5	-11.8
DB00952	35	7	-11.8
DB13053	33	7	-11.8
DB14766	35	8	-11.8
DB04029	32	5	-11.7
DB04608	28	2	-11.7
DB06374	28	5	-11.7
DB06716	44	12	-11.7
DB06924	34	5	-11.7
DB06955	32	7	-11.7
DB07596	30	8	-11.7
DB08445	31	5	-11.7
DB09291	37	8	-11.7
DB11793	34	4	-11.7
DB12039	35	11	-11.7
DB12393	30	5	-11.7
DB12903	31	5	-11.7
DB13950	32	5	-11.7
DB16147	32	6	-11.7
DB01176	39	13	-11.7
DB03582	35	5	-11.6
DB04243	37	14	-11.6
DB04908	29	5	-11.6
DB05450	31	5	-11.6
DB05944	25	4	-11.6
DB06140	32	5	-11.6
DB06595	27	5	-11.6
DB07266	28	5	-11.6
DB00699	31	8	-11.6
DB11742	31	5	-11.6
DB11946	35	8	-11.6
DB12017	28	3	-11.6
DB00977	35	4	-11.6
DB14935	29	2	-11.6
DB16203	28	5	-11.6
DB02472	33	6	-11.5
DB02704	34	6	-11.5
DB00368	27	9	-11.5
DB03040	46	17	-11.5
DB03157	30	4	-11.5
DB03206	29	5	-11.5
DB04279	34	7	-11.5
DB04942	28	8	-11.5
DB06157	30	4	-11.5
DB07212	29	5	-11.5
DB07265	33	6	-11.5
DB07787	30	6	-11.5
DB08079	29	6	-11.5
DB08358	28	2	-11.5
DB08498	30	6	-11.5
DB08500	30	6	-11.5
DB08772	30	6	-11.5
DB11785	32	5	-11.5
DB12597	33	5	-11.5
DB12720	31	6	-11.5
DB13520	31	7	-11.5
DB14541	37	11	-11.5
DB14822	35	6	-11.5
DB01126	39	6	-11.5
DB16063	26	2	-11.5
DB00246	29	3	-11.4
DB01876	34	4	-11.4
DB00303	38	12	-11.4
DB03475	25	3	-11.4
DB03615	31	5	-11.4
DB00468	42	7	-11.4
DB04096	44	16	-11.4
DB04388	25	2	-11.4
DB04514	49	13	-11.4
DB06554	34	6	-11.4
DB06921	31	7	-11.4
DB06944	32	7	-11.4
DB06999	33	7	-11.4
DB07261	34	5	-11.4
DB07307	31	6	-11.4
DB07326	32	4	-11.4
DB07704	29	5	-11.4
DB08125	30	4	-11.4
DB08305	29	5	-11.4
DB08731	32	8	-11.4
DB11939	33	6	-11.4
DB12200	30	2	-11.4
DB15229	29	6	-11.4
DB01395	27	2	-11.3
DB02420	45	17	-11.3
DB02518	27	2	-11.3
DB03351	30	4	-11.3
DB03637	50	13	-11.3
DB03670	31	6	-11.3
DB03869	30	5	-11.3
DB04153	26	5	-11.3
DB04591	34	6	-11.3
DB05482	31	6	-11.3
DB07354	25	4	-11.3
DB07404	34	11	-11.3
DB07507	26	4	-11.3
DB07618	35	6	-11.3
DB08268	28	4	-11.3
DB08384	31	6	-11.3
DB08460	32	6	-11.3
DB00888	27	2	-11.3
DB11979	34	6	-11.3
DB12323	41	8	-11.3
DB12429	31	6	-11.3
DB12579	41	8	-11.3
DB15099	28	3	-11.3
DB15121	30	6	-11.3
DB15157	35	8	-11.3
DB16120	39	11	-11.3
DB01861	45	17	-11.2
DB02397	30	5	-11.2
DB03071	29	6	-11.2
DB03514	21	2	-11.2
DB04698	26	2	-11.2
DB04946	31	10	-11.2
DB05454	30	6	-11.2
DB06159	33	7	-11.2
DB06313	26	4	-11.2
DB00603	29	8	-11.2
DB06717	26	4	-11.2
DB06816	35	11	-11.2
DB06845	31	8	-11.2
DB06853	33	6	-11.2
DB06896	31	8	-11.2
DB07334	32	8	-11.2
DB07426	35	12	-11.2
DB07608	37	7	-11.2
DB00734	30	5	-11.2
DB08191	26	4	-11.2
DB08220	33	7	-11.2
DB08497	29	6	-11.2
DB08556	30	10	-11.2
DB08930	32	5	-11.2
DB00882	27	5	-11.2
DB12052	32	8	-11.2
DB12207	33	7	-11.2
DB12221	25	2	-11.2
DB12464	30	5	-11.2
DB12521	31	9	-11.2
DB12888	24	4	-11.2
DB12910	31	6	-11.2
DB12924	29	7	-11.2
DB14624	25	4	-11.2
DB15391	33	5	-11.2
DB01977	26	3	-11.1
DB02258	32	9	-11.1
DB02359	29	6	-11.1
DB02550	33	5	-11.1
DB03522	29	5	-11.1
DB04706	31	12	-11.1
DB04764	32	7	-11.1
DB04867	30	5	-11.1
DB04868	41	8	-11.1
DB07019	31	4	-11.1
DB07193	29	4	-11.1
DB07247	32	5	-11.1
DB07274	32	8	-11.1
DB07395	32	6	-11.1
DB07410	35	10	-11.1
DB07430	29	3	-11.1
DB07493	23	0	-11.1
DB07508	34	7	-11.1
DB07678	26	6	-11.1
DB07728	25	2	-11.1
DB07891	29	8	-11.1
DB07975	32	7	-11.1
DB07994	36	8	-11.1
DB08304	28	4	-11.1
DB08350	29	7	-11.1
DB08365	32	6	-11.1
DB12133	34	5	-11.1
DB12561	31	4	-11.1
DB00964	35	10	-11.1
DB00980	27	2	-11.1
DB13055	38	10	-11.1
DB13952	24	5	-11.1
DB15173	29	3	-11.1
DB15637	35	4	-11.1
DB01514	25	4	-11
DB02196	48	18	-11
DB02217	31	6	-11
DB02705	28	8	-11
DB03068	43	15	-11
DB03336	33	9	-11
DB03499	45	17	-11
DB04063	30	6	-11
DB04299	39	6	-11
DB06471	32	8	-11
DB06626	31	7	-11
DB06870	23	4	-11
DB06932	33	9	-11
DB07181	30	6	-11
DB07263	32	9	-11
DB07701	28	8	-11
DB08015	31	4	-11
DB08091	35	6	-11
DB08221	35	7	-11
DB08267	27	3	-11
DB08448	34	3	-11
DB00843	28	8	-11
DB00886	30	4	-11
DB11762	31	3	-11
DB11836	36	10	-11
DB11915	33	9	-11
DB11960	25	2	-11
DB13223	30	7	-11
DB13943	30	7	-11
DB14512	36	9	-11
DB01100	35	7	-11
DB14995	30	5	-11
DB15346	28	5	-11
DB15385	37	9	-11
DB15393	31	6	-11
DB01349	32	6	-10.9
DB02049	30	7	-10.9
DB02115	35	9	-10.9
DB02697	32	6	-10.9
DB03172	30	5	-10.9
DB03479	28	5	-10.9
DB03677	29	5	-10.9
DB04022	51	17	-10.9
DB04583	27	5	-10.9
DB04861	32	8	-10.9
DB05490	32	5	-10.9
DB05806	27	4	-10.9
DB06518	33	8	-10.9
DB06849	33	7	-10.9
DB06931	29	7	-10.9
DB06940	32	7	-10.9
DB06943	24	3	-10.9
DB07131	32	7	-10.9
DB07189	37	7	-10.9
DB07204	33	7	-10.9
DB07519	28	8	-10.9
DB07540	28	5	-10.9
DB07643	33	5	-10.9
DB07809	30	6	-10.9
DB07811	27	7	-10.9
DB07813	31	7	-10.9
DB07844	31	6	-10.9
DB07874	26	6	-10.9
DB08005	31	4	-10.9
DB08010	33	5	-10.9
DB08303	30	5	-10.9
DB08402	29	6	-10.9
DB08708	27	3	-10.9
DB08739	29	4	-10.9
DB08997	28	4	-10.9
DB11622	38	10	-10.9
DB11672	30	9	-10.9
DB11814	32	7	-10.9
DB12160	44	15	-10.9
DB12382	31	4	-10.9
DB00956	42	5	-10.9
DB13016	35	14	-10.9
DB13552	30	8	-10.9
DB14034	31	8	-10.9
DB14067	37	9	-10.9
DB14583	27	6	-10.9
DB15583	35	5	-10.9
DB15669	25	4	-10.9
DB16213	28	4	-10.9
DB16276	37	6	-10.9
DB01761	39	8	-10.8
DB01793	28	5	-10.8
DB02552	48	18	-10.8
DB03037	40	10	-10.8
DB03212	36	4	-10.8
DB03326	46	11	-10.8
DB03447	47	14	-10.8
DB03487	44	16	-10.8
DB03864	32	4	-10.8
DB00487	29	5	-10.8
DB04434	24	3	-10.8
DB04575	28	5	-10.8
DB04791	34	6	-10.8
DB05470	33	3	-10.8
DB05608	31	5	-10.8
DB05932	33	9	-10.8
DB06739	28	5	-10.8
DB06777	27	7	-10.8
DB06843	33	6	-10.8
DB06954	36	6	-10.8
DB07124	31	7	-10.8
DB07147	33	11	-10.8
DB07244	31	6	-10.8
DB07337	31	4	-10.8
DB00678	32	10	-10.8
DB07453	21	1	-10.8
DB07539	25	4	-10.8
DB07550	34	7	-10.8
DB07564	29	3	-10.8
DB07583	31	7	-10.8
DB07588	34	6	-10.8
DB07642	32	5	-10.8
DB07770	28	7	-10.8
DB07812	30	6	-10.8
DB07830	30	5	-10.8
DB07831	34	9	-10.8
DB07846	29	8	-10.8
DB07847	32	6	-10.8
DB07856	30	3	-10.8
DB07970	34	7	-10.8
DB08034	28	7	-10.8
DB08170	31	9	-10.8
DB08237	39	9	-10.8
DB08317	23	2	-10.8
DB08351	34	7	-10.8
DB08366	36	10	-10.8
DB08389	30	6	-10.8
DB08439	27	7	-10.8
DB08444	28	6	-10.8
DB08730	34	6	-10.8
DB08975	24	5	-10.8
DB09095	30	7	-10.8
DB09124	25	6	-10.8
DB11650	29	6	-10.8
DB11664	28	8	-10.8
DB12011	33	7	-10.8
DB12235	26	5	-10.8
DB12260	31	4	-10.8
DB12275	30	10	-10.8
DB12418	35	9	-10.8
DB12492	30	6	-10.8
DB12558	31	6	-10.8
DB00983	30	4	-10.8
DB12848	29	6	-10.8
DB12999	31	5	-10.8
DB13059	37	6	-10.8
DB01003	37	11	-10.8
DB13094	29	5	-10.8
DB13248	30	6	-10.8
DB13484	26	4	-10.8
DB13956	27	8	-10.8
DB14859	46	14	-10.8
DB14899	29	7	-10.8
DB15056	29	10	-10.8
DB15305	31	4	-10.8
DB01147	31	8	-10.8
DB15945	25	2	-10.8
DB01162	30	5	-10.8
DB16252	35	7	-10.8
DB01436	31	12	-10.7
DB01573	29	5	-10.7
DB01705	36	4	-10.7
DB01771	31	5	-10.7
DB02155	45	15	-10.7
DB02464	28	9	-10.7
DB02881	30	6	-10.7
DB02974	44	16	-10.7
DB03397	48	18	-10.7
DB03785	30	11	-10.7
DB04042	34	9	-10.7
DB04432	36	7	-10.7
DB04578	30	6	-10.7
DB00547	29	7	-10.7
DB04790	34	6	-10.7
DB06991	24	5	-10.7
DB07025	31	5	-10.7
DB07058	34	9	-10.7
DB07070	31	4	-10.7
DB07076	28	5	-10.7
DB07179	27	5	-10.7
DB07229	32	6	-10.7
DB07294	32	10	-10.7
DB07409	34	11	-10.7
DB07457	33	6	-10.7
DB07538	31	5	-10.7
DB07778	29	6	-10.7
DB07969	29	4	-10.7
DB07978	34	7	-10.7
DB08150	28	3	-10.7
DB08154	29	6	-10.7
DB08407	36	10	-10.7
DB08490	30	7	-10.7
DB08494	32	7	-10.7
DB08543	30	8	-10.7
DB08619	29	8	-10.7
DB08749	33	7	-10.7
DB09074	33	4	-10.7
DB09080	32	12	-10.7
DB11520	27	6	-10.7
DB11725	35	7	-10.7
DB11751	35	8	-10.7
DB00904	27	3	-10.7
DB00909	31	7	-10.7
DB11949	32	4	-10.7
DB12055	29	11	-10.7
DB12282	38	9	-10.7
DB12658	35	6	-10.7
DB12780	29	6	-10.7
DB12978	31	5	-10.7
DB13208	30	7	-10.7
DB13606	25	6	-10.7
DB13931	37	11	-10.7
DB14209	32	11	-10.7
DB14625	31	9	-10.7
DB14634	33	9	-10.7
DB14649	33	10	-10.7
DB14652	32	9	-10.7
DB14659	29	8	-10.7
DB14878	30	3	-10.7
DB15197	32	3	-10.7
DB15557	34	14	-10.7
DB16036	34	8	-10.7
DB16049	28	7	-10.7
DB16064	34	9	-10.7
DB16114	30	5	-10.7
DB16122	25	5	-10.7
DB16123	33	13	-10.7
DB16291	28	0	-10.7
DB01221	33	9	-10.7
DB02484	52	20	-10.6
DB03081	38	6	-10.6
DB03877	31	5	-10.6
DB04005	30	5	-10.6
DB04037	30	11	-10.6
DB04135	41	14	-10.6
DB04563	29	5	-10.6
DB06228	31	6	-10.6
DB06410	26	5	-10.6
DB06731	21	1	-10.6
DB00624	35	7	-10.6
DB06953	26	5	-10.6
DB00636	32	7	-10.6
DB06987	35	8	-10.6
DB06996	34	5	-10.6
DB07030	32	10	-10.6
DB07133	30	8	-10.6
DB07140	31	8	-10.6
DB07156	29	4	-10.6
DB00663	32	8	-10.6
DB07237	27	6	-10.6
DB07435	26	3	-10.6
DB07534	27	4	-10.6
DB07547	29	8	-10.6
DB08001	34	13	-10.6
DB08111	24	4	-10.6
DB08240	28	6	-10.6
DB08308	28	7	-10.6
DB08387	30	6	-10.6
DB08459	29	6	-10.6
DB08707	25	2	-10.6
DB08710	30	6	-10.6
DB08881	35	8	-10.6
DB08995	51	17	-10.6
DB09199	28	5	-10.6
DB09295	31	6	-10.6
DB11366	25	5	-10.6
DB11542	21	2	-10.6
DB11642	30	8	-10.6
DB11738	34	9	-10.6
DB11818	32	9	-10.6
DB11824	34	6	-10.6
DB11828	27	5	-10.6
DB11917	33	6	-10.6
DB12021	31	8	-10.6
DB12087	26	8	-10.6
DB12174	35	13	-10.6
DB12264	30	7	-10.6
DB12371	38	13	-10.6
DB12379	22	0	-10.6
DB12545	30	3	-10.6
DB00984	31	10	-10.6
DB12877	33	7	-10.6
DB12937	32	9	-10.6
DB12985	32	7	-10.6
DB13074	42	12	-10.6
DB01058	23	1	-10.6
DB13953	29	5	-10.6
DB14029	23	3	-10.6
DB14640	32	9	-10.6
DB14657	33	10	-10.6
DB14664	35	12	-10.6
DB14669	36	11	-10.6
DB14821	31	4	-10.6
DB14916	34	9	-10.6
DB15450	33	8	-10.6
DB15690	23	3	-10.6
DB01148	29	7	-10.6
DB15883	34	7	-10.6
DB15999	35	13	-10.6
DB01171	28	7	-10.6
DB16240	32	7	-10.6
DB16256	26	7	-10.6
DB01380	30	8	-10.5
DB01471	24	5	-10.5
DB01496	27	4	-10.5
DB01586	31	10	-10.5
DB01713	42	15	-10.5
DB01944	23	3	-10.5
DB02001	29	3	-10.5
DB02058	26	3	-10.5
DB02187	21	2	-10.5
DB02268	27	9	-10.5
DB02546	48	16	-10.5
DB02802	28	5	-10.5
DB02825	34	8	-10.5
DB03194	23	4	-10.5
DB03695	32	13	-10.5
DB00446	44	17	-10.5
DB00461	41	11	-10.5
DB04123	40	8	-10.5
DB04139	31	8	-10.5
DB04343	20	2	-10.5
DB04573	24	4	-10.5
DB04849	34	10	-10.5
DB05511	33	8	-10.5
DB05855	30	8	-10.5
DB06836	32	9	-10.5
DB06856	27	5	-10.5
DB06898	34	9	-10.5
DB06915	32	5	-10.5
DB06962	33	8	-10.5
DB06970	25	8	-10.5
DB07007	28	5	-10.5
DB07033	28	9	-10.5
DB07069	32	12	-10.5
DB07080	31	7	-10.5
DB00655	21	2	-10.5
DB07180	26	5	-10.5
DB07397	38	5	-10.5
DB07423	34	11	-10.5
DB07468	23	3	-10.5
DB07531	26	4	-10.5
DB07663	29	8	-10.5
DB07834	27	7	-10.5
DB07835	28	7	-10.5
DB07848	32	6	-10.5
DB07993	28	5	-10.5
DB08011	26	3	-10.5
DB08055	24	2	-10.5
DB08112	37	13	-10.5
DB08300	23	3	-10.5
DB08386	30	5	-10.5
DB08491	29	7	-10.5
DB00808	27	5	-10.5
DB08706	28	7	-10.5
DB08822	43	12	-10.5
DB08828	28	5	-10.5
DB08922	30	5	-10.5
DB00836	35	10	-10.5
DB08970	31	7	-10.5
DB11741	23	1	-10.5
DB11821	34	11	-10.5
DB11871	31	6	-10.5
DB11893	27	6	-10.5
DB11990	28	8	-10.5
DB00919	42	12	-10.5
DB12071	31	7	-10.5
DB12085	30	9	-10.5
DB12218	35	7	-10.5
DB12332	27	4	-10.5
DB00950	30	8	-10.5
DB12867	29	6	-10.5
DB12885	34	8	-10.5
DB13177	28	8	-10.5
DB13266	37	10	-10.5
DB13386	24	5	-10.5
DB01030	33	8	-10.5
DB13616	37	10	-10.5
DB13766	37	11	-10.5
DB13791	37	9	-10.5
DB14035	26	4	-10.5
DB14097	33	14	-10.5
DB14584	25	4	-10.5
DB14661	36	10	-10.5
DB14676	38	7	-10.5
DB14753	28	5	-10.5
DB14918	32	9	-10.5
DB14987	33	13	-10.5
DB15079	32	9	-10.5
DB15105	33	6	-10.5
DB01128	31	9	-10.5
DB15297	42	10	-10.5
DB00210	32	6	-10.5
DB15408	27	3	-10.5
DB15565	31	9	-10.5
DB15903	28	7	-10.5
DB15949	27	4	-10.5
DB16048	33	6	-10.5
DB16068	34	8	-10.5
DB16160	41	7	-10.5
DB16295	43	8	-10.5
DB01184	26	5	-10.5
DB01233	31	8	-10.5
DB01265	32	6	-10.5
DB01543	22	3	-10.4
DB00243	33	13	-10.4
DB01698	53	17	-10.4
DB01831	45	14	-10.4
DB00276	30	7	-10.4
DB00278	42	12	-10.4
DB00298	24	5	-10.4
DB02295	26	4	-10.4
DB02341	24	5	-10.4
DB02353	36	8	-10.4
DB00135	37	14	-10.4
DB02789	36	12	-10.4
DB02835	38	10	-10.4
DB03506	31	6	-10.4
DB03570	33	4	-10.4
DB03712	31	8	-10.4
DB04013	24	1	-10.4
DB04115	36	9	-10.4
DB04214	26	4	-10.4
DB04482	46	17	-10.4
DB04632	36	9	-10.4
DB04693	20	1	-10.4
DB04797	24	5	-10.4
DB04892	26	6	-10.4
DB00568	28	6	-10.4
DB06061	29	6	-10.4
DB06436	32	9	-10.4
DB06623	37	13	-10.4
DB06747	30	13	-10.4
DB06801	32	8	-10.4
DB06874	23	4	-10.4
DB06918	30	7	-10.4
DB06993	32	9	-10.4
DB07040	37	9	-10.4
DB07052	35	13	-10.4
DB00651	38	9	-10.4
DB07323	32	10	-10.4
DB07488	28	8	-10.4
DB00691	38	17	-10.4
DB07522	30	9	-10.4
DB07616	27	6	-10.4
DB07680	31	6	-10.4
DB07692	30	4	-10.4
DB07756	33	10	-10.4
DB07800	35	5	-10.4
DB07851	26	8	-10.4
DB07941	31	8	-10.4
DB00737	28	6	-10.4
DB07971	30	5	-10.4
DB07973	31	9	-10.4
DB08024	28	7	-10.4
DB08046	26	4	-10.4
DB08073	34	8	-10.4
DB08092	27	3	-10.4
DB08133	26	4	-10.4
DB08137	27	4	-10.4
DB08138	29	4	-10.4
DB08248	32	6	-10.4
DB08446	29	5	-10.4
DB08514	27	2	-10.4
DB08607	33	10	-10.4
DB08656	26	6	-10.4
DB08703	33	7	-10.4
DB08770	29	5	-10.4
DB08971	29	7	-10.4
DB00838	30	7	-10.4
DB11414	34	6	-10.4
DB11447	32	7	-10.4
DB11518	30	7	-10.4
DB11588	42	11	-10.4
DB11619	32	9	-10.4
DB11703	32	13	-10.4
DB11783	31	10	-10.4
DB11886	33	7	-10.4
DB12063	25	4	-10.4
DB12148	35	10	-10.4
DB12280	36	10	-10.4
DB12320	32	10	-10.4
DB12361	29	6	-10.4
DB12478	31	6	-10.4
DB12551	33	8	-10.4
DB12565	31	8	-10.4
DB12577	27	4	-10.4
DB12596	34	7	-10.4
DB12742	35	7	-10.4
DB12792	24	3	-10.4
DB12972	24	5	-10.4
DB12998	33	7	-10.4
DB01012	27	8	-10.4
DB13403	29	9	-10.4
DB13491	31	8	-10.4
DB13591	32	7	-10.4
DB13708	26	3	-10.4
DB13927	22	2	-10.4
DB13991	25	4	-10.4
DB14217	33	11	-10.4
DB14542	34	10	-10.4
DB14660	23	4	-10.4
DB15208	30	6	-10.4
DB15490	31	7	-10.4
DB15639	34	10	-10.4
DB15644	24	2	-10.4
DB15784	31	11	-10.4
DB15954	25	0	-10.4
DB01157	32	10	-10.4
DB16111	36	8	-10.4
DB16233	33	6	-10.4
DB16400	41	13	-10.4
DB00223	30	6	-10.4
DB01501	33	9	-10.3
DB01532	25	7	-10.3
DB01668	23	2	-10.3
DB01689	30	11	-10.3
DB01691	29	6	-10.3
DB01864	41	14	-10.3
DB00301	32	8	-10.3
DB00357	24	5	-10.3
DB02833	30	7	-10.3
DB02914	25	5	-10.3
DB03160	41	15	-10.3
DB03325	43	13	-10.3
DB03368	25	4	-10.3
DB03949	29	8	-10.3
DB04228	33	9	-10.3
DB00502	29	5	-10.3
DB04708	51	14	-10.3
DB04847	29	8	-10.3
DB04885	24	3	-10.3
DB04898	39	13	-10.3
DB05575	31	7	-10.3
DB05804	26	5	-10.3
DB06083	28	4	-10.3
DB06169	30	8	-10.3
DB06188	33	11	-10.3
DB06448	27	5	-10.3
DB06683	36	8	-10.3
DB06831	26	6	-10.3
DB06848	28	4	-10.3
DB07013	25	6	-10.3
DB07026	30	7	-10.3
DB07061	27	5	-10.3
DB07104	34	8	-10.3
DB07148	27	4	-10.3
DB00656	26	5	-10.3
DB07175	27	6	-10.3
DB07396	34	5	-10.3
DB07422	34	9	-10.3
DB00687	30	7	-10.3
DB07469	23	3	-10.3
DB00713	30	8	-10.3
DB07743	26	6	-10.3
DB07772	29	12	-10.3
DB07783	37	11	-10.3
DB07843	31	6	-10.3
DB07943	30	5	-10.3
DB07977	32	7	-10.3
DB07985	32	10	-10.3
DB07995	29	8	-10.3
DB08043	29	5	-10.3
DB08126	31	4	-10.3
DB08148	27	3	-10.3
DB08400	28	6	-10.3
DB08531	26	4	-10.3
DB08613	31	6	-10.3
DB08705	25	4	-10.3
DB08950	28	5	-10.3
DB08962	28	8	-10.3
DB11254	25	6	-10.3
DB11431	27	7	-10.3
DB11521	32	9	-10.3
DB00891	30	8	-10.3
DB11935	35	11	-10.3
DB11951	30	5	-10.3
DB11953	29	9	-10.3
DB12045	30	8	-10.3
DB12113	34	9	-10.3
DB12115	41	12	-10.3
DB12165	31	11	-10.3
DB12242	30	4	-10.3
DB12268	29	7	-10.3
DB12285	31	5	-10.3
DB12327	31	9	-10.3
DB12467	28	6	-10.3
DB12504	26	6	-10.3
DB12573	26	3	-10.3
DB12643	27	7	-10.3
DB00974	30	10	-10.3
DB12679	26	3	-10.3
DB12704	35	14	-10.3
DB00981	28	4	-10.3
DB12890	23	2	-10.3
DB12926	28	10	-10.3
DB13080	27	5	-10.3
DB01025	25	6	-10.3
DB01029	33	8	-10.3
DB13788	31	9	-10.3
DB13790	27	5	-10.3
DB00203	34	11	-10.3
DB01081	34	11	-10.3
DB14218	43	12	-10.3
DB14631	34	10	-10.3
DB01094	25	6	-10.3
DB14677	30	10	-10.3
DB14765	32	7	-10.3
DB14769	24	1	-10.3
DB15024	26	6	-10.3
DB15282	31	4	-10.3
DB15345	34	5	-10.3
DB15377	28	9	-10.3
DB01134	30	10	-10.3
DB15431	34	6	-10.3
DB15566	31	9	-10.3
DB15640	32	8	-10.3
DB15777	34	12	-10.3
DB16097	27	4	-10.3
DB16106	32	10	-10.3
DB01166	28	7	-10.3
DB16168	36	13	-10.3
DB16266	27	6	-10.3
DB01179	26	3	-10.3
DB01183	32	5	-10.3
DB00218	32	7	-10.3
DB01326	34	10	-10.2
DB01384	31	8	-10.2
DB01426	26	5	-10.2
DB01535	29	10	-10.2
DB00247	28	8	-10.2
DB02014	32	11	-10.2
DB02019	24	5	-10.2
DB02046	36	13	-10.2
DB02299	33	10	-10.2
DB02456	29	7	-10.2
DB02475	29	8	-10.2
DB02556	45	19	-10.2
DB02603	41	11	-10.2
DB02637	28	8	-10.2
DB02930	31	9	-10.2
DB00138	23	4	-10.2
DB03218	27	8	-10.2
DB03790	42	15	-10.2
DB03795	29	6	-10.2
DB03829	33	8	-10.2
DB00524	27	5	-10.2
DB04610	28	6	-10.2
DB00540	21	4	-10.2
DB04789	41	12	-10.2
DB04971	30	8	-10.2
DB00562	29	6	-10.2
DB05105	27	10	-10.2
DB05234	29	6	-10.2
DB05239	33	5	-10.2
DB05298	27	10	-10.2
DB05327	27	2	-10.2
DB05414	36	10	-10.2
DB05422	29	7	-10.2
DB00579	21	2	-10.2
DB06267	30	8	-10.2
DB06272	34	11	-10.2
DB06302	32	9	-10.2
DB06393	29	5	-10.2
DB06397	37	10	-10.2
DB06413	31	8	-10.2
DB06625	30	6	-10.2
DB00623	32	7	-10.2
DB06864	34	11	-10.2
DB06865	34	12	-10.2
DB06881	34	8	-10.2
DB06922	23	3	-10.2
DB06984	30	5	-10.2
DB07020	25	2	-10.2
DB07024	33	5	-10.2
DB07028	29	6	-10.2
DB07271	31	7	-10.2
DB07296	26	3	-10.2
DB07479	24	3	-10.2
DB07557	23	4	-10.2
DB00705	35	9	-10.2
DB07683	26	8	-10.2
DB07702	24	4	-10.2
DB07706	24	4	-10.2
DB07707	25	6	-10.2
DB07713	29	12	-10.2
DB07715	23	4	-10.2
DB07729	23	3	-10.2
DB07769	30	9	-10.2
DB07785	28	9	-10.2
DB07786	33	9	-10.2
DB07949	26	4	-10.2
DB08029	27	9	-10.2
DB08044	33	4	-10.2
DB08108	36	13	-10.2
DB08141	29	4	-10.2
DB08242	29	6	-10.2
DB08278	32	5	-10.2
DB08349	35	7	-10.2
DB08355	26	4	-10.2
DB00783	22	3	-10.2
DB08481	25	5	-10.2
DB08486	27	11	-10.2
DB08495	33	5	-10.2
DB08572	32	7	-10.2
DB08738	33	5	-10.2
DB08795	28	8	-10.2
DB08865	33	7	-10.2
DB09200	29	8	-10.2
DB09383	29	7	-10.2
DB11387	27	4	-10.2
DB11652	30	6	-10.2
DB11692	32	8	-10.2
DB11704	41	13	-10.2
DB11848	24	5	-10.2
DB12060	40	13	-10.2
DB12064	31	6	-10.2
DB12128	24	3	-10.2
DB12229	30	9	-10.2
DB12290	36	9	-10.2
DB12350	30	6	-10.2
DB12510	36	13	-10.2
DB12533	29	4	-10.2
DB12712	31	11	-10.2
DB12719	32	8	-10.2
DB12758	37	10	-10.2
DB12840	22	7	-10.2
DB12869	25	6	-10.2
DB13158	29	6	-10.2
DB13175	23	4	-10.2
DB13230	24	4	-10.2
DB13836	27	8	-10.2
DB14125	32	10	-10.2
DB14633	36	12	-10.2
DB14646	30	8	-10.2
DB14775	23	4	-10.2
DB14914	21	1	-10.2
DB15033	21	1	-10.2
DB15085	36	6	-10.2
DB15334	23	5	-10.2
DB15360	29	10	-10.2
DB15448	32	8	-10.2
DB16032	25	6	-10.2
DB16035	34	7	-10.2
DB16061	33	9	-10.2
DB16066	35	7	-10.2
DB16262	39	10	-10.2
DB16319	31	10	-10.2
DB16344	28	7	-10.2
DB01260	32	8	-10.2
DB01328	39	12	-10.1
DB01420	25	6	-10.1
DB01434	20	1	-10.1
DB01443	20	1	-10.1
DB00253	26	6	-10.1
DB01720	30	7	-10.1
DB01765	24	3	-10.1
DB01938	25	5	-10.1
DB01958	27	6	-10.1
DB02030	28	10	-10.1
DB02062	34	14	-10.1
DB02112	41	6	-10.1
DB02811	37	10	-10.1
DB03121	37	14	-10.1
DB03238	32	11	-10.1
DB00417	26	8	-10.1
DB03446	33	10	-10.1
DB03742	33	7	-10.1
DB03760	28	6	-10.1
DB03776	33	8	-10.1
DB00117	31	12	-10.1
DB04004	36	14	-10.1
DB04114	25	4	-10.1
DB04652	27	6	-10.1
DB04669	26	3	-10.1
DB04796	32	12	-10.1
DB04829	25	6	-10.1
DB04903	29	7	-10.1
DB05154	25	6	-10.1
DB05255	35	15	-10.1
DB00567	28	7	-10.1
DB05416	31	11	-10.1
DB05616	40	11	-10.1
DB05653	33	9	-10.1
DB06166	29	5	-10.1
DB06212	34	8	-10.1
DB06274	29	9	-10.1
DB06422	31	7	-10.1
DB06608	25	6	-10.1
DB06852	34	7	-10.1
DB00634	30	8	-10.1
DB06963	28	6	-10.1
DB06966	32	8	-10.1
DB00640	28	5	-10.1
DB07014	27	3	-10.1
DB07032	38	11	-10.1
DB07042	24	4	-10.1
DB07094	31	7	-10.1
DB07102	42	11	-10.1
DB07106	31	8	-10.1
DB07138	28	3	-10.1
DB07143	29	7	-10.1
DB07144	33	10	-10.1
DB07162	28	7	-10.1
DB07203	27	4	-10.1
DB07246	31	9	-10.1
DB07319	23	1	-10.1
DB07325	31	7	-10.1
DB07343	28	4	-10.1
DB07467	27	5	-10.1
DB07470	22	2	-10.1
DB07489	27	4	-10.1
DB07503	20	1	-10.1
DB07514	33	5	-10.1
DB07644	26	4	-10.1
DB07649	30	7	-10.1
DB07689	37	7	-10.1
DB07691	33	6	-10.1
DB07717	33	7	-10.1
DB07793	30	4	-10.1
DB07855	26	4	-10.1
DB07991	33	9	-10.1
DB08026	29	5	-10.1
DB08039	28	5	-10.1
DB08056	25	4	-10.1
DB08087	24	3	-10.1
DB08241	31	5	-10.1
DB08487	33	5	-10.1
DB08499	34	8	-10.1
DB08534	25	4	-10.1
DB08538	31	6	-10.1
DB08659	29	5	-10.1
DB00177	34	14	-10.1
DB08789	26	4	-10.1
DB00833	28	6	-10.1
DB08942	25	4	-10.1
DB08976	32	10	-10.1
DB09076	33	9	-10.1
DB00858	23	4	-10.1
DB00860	29	7	-10.1
DB09378	30	7	-10.1
DB11262	34	11	-10.1
DB00876	29	8	-10.1
DB11436	30	5	-10.1
DB11648	22	2	-10.1
DB11673	24	4	-10.1
DB11721	28	5	-10.1
DB11855	35	13	-10.1
DB11903	31	8	-10.1
DB00916	28	6	-10.1
DB12138	36	8	-10.1
DB12442	34	10	-10.1
DB12459	29	7	-10.1
DB12522	33	4	-10.1
DB12540	32	9	-10.1
DB12567	32	11	-10.1
DB12741	33	4	-10.1
DB12896	31	9	-10.1
DB12914	31	7	-10.1
DB12939	44	15	-10.1
DB12952	29	7	-10.1
DB12979	23	3	-10.1
DB13174	24	4	-10.1
DB13360	23	6	-10.1
DB13397	27	7	-10.1
DB13686	29	9	-10.1
DB13856	32	7	-10.1
DB13867	32	8	-10.1
DB13874	36	9	-10.1
DB13936	27	6	-10.1
DB14008	25	6	-10.1
DB14127	31	13	-10.1
DB14208	31	11	-10.1
DB14539	31	9	-10.1
DB14545	36	12	-10.1
DB14637	32	9	-10.1
DB14790	31	5	-10.1
DB14856	35	7	-10.1
DB15013	39	11	-10.1
DB15035	38	6	-10.1
DB15126	40	11	-10.1
DB15219	29	3	-10.1
DB15307	29	5	-10.1
DB15465	30	6	-10.1
DB01140	30	8	-10.1
DB15579	22	3	-10.1
DB15964	28	6	-10.1
DB01155	31	8	-10.1
DB16002	28	9	-10.1
DB16031	31	15	-10.1
DB16040	33	6	-10.1
DB16067	22	4	-10.1
DB16101	23	4	-10.1
DB01173	33	7	-10.1
DB16259	30	9	-10.1
DB16271	34	6	-10.1
DB16345	46	11	-10.1
DB01215	29	7	-10.1
DB00219	24	4	-10.1
DB01333	28	6	-10
DB01340	32	10	-10
DB00240	31	8	-10
DB01572	23	4	-10
DB01737	35	12	-10
DB01767	27	3	-10
DB00266	27	4	-10
DB01791	26	6	-10
DB01964	27	6	-10
DB02197	29	4	-10
DB02510	37	13	-10
DB02615	31	4	-10
DB02622	37	11	-10
DB02658	33	11	-10
DB02690	37	12	-10
DB00136	28	7	-10
DB02916	28	7	-10
DB03019	54	18	-10
DB03485	36	11	-10
DB03618	31	10	-10
DB00444	41	14	-10
DB03781	31	4	-10
DB00148	28	12	-10
DB04238	27	5	-10
DB04294	29	7	-10
DB04540	29	11	-10
DB04549	26	5	-10
DB04703	51	17	-10
DB05288	29	8	-10
DB05695	31	12	-10
DB05903	33	7	-10
DB06218	30	5	-10
DB00590	35	10	-10
DB06288	32	11	-10
DB06354	30	7	-10
DB06497	21	5	-10
DB06709	23	4	-10
DB06775	31	10	-10
DB00619	32	7	-10
DB06873	31	9	-10
DB06894	36	5	-10
DB06917	23	3	-10
DB06973	31	2	-10
DB06994	33	5	-10
DB00639	29	7	-10
DB07004	36	8	-10
DB07090	32	7	-10
DB07123	22	4	-10
DB07190	30	7	-10
DB07194	31	10	-10
DB07222	24	4	-10
DB07270	33	6	-10
DB07333	36	9	-10
DB07373	21	2	-10
DB07450	29	2	-10
DB07505	30	12	-10
DB07512	22	4	-10
DB07544	29	5	-10
DB07549	36	9	-10
DB07570	34	6	-10
DB07595	26	3	-10
DB00700	30	5	-10
DB07662	25	3	-10
DB07685	31	7	-10
DB07814	28	5	-10
DB07832	28	6	-10
DB07839	35	10	-10
DB00169	29	11	-10
DB07917	29	8	-10
DB08054	25	5	-10
DB08096	30	4	-10
DB08099	35	9	-10
DB08121	25	7	-10
DB08149	28	4	-10
DB08184	23	3	-10
DB08192	23	6	-10
DB08354	29	4	-10
DB08449	27	5	-10
DB08569	31	8	-10
DB08643	36	16	-10
DB08702	25	6	-10
DB08834	38	13	-10
DB08878	40	11	-10
DB00831	28	6	-10
DB08927	30	8	-10
DB09038	35	10	-10
DB09175	28	5	-10
DB09178	27	9	-10
DB09488	27	7	-10
DB11426	23	4	-10
DB11706	31	8	-10
DB00901	30	7	-10
DB11778	39	12	-10
DB11867	26	8	-10
DB11898	35	14	-10
DB12061	27	6	-10
DB12188	25	5	-10
DB12204	33	13	-10
DB12308	24	5	-10
DB12563	32	11	-10
DB12580	21	3	-10
DB00968	32	11	-10
DB12657	29	6	-10
DB12833	28	5	-10
DB12966	29	3	-10
DB13042	33	4	-10
DB13066	23	3	-10
DB13126	44	12	-10
DB13129	26	6	-10
DB13213	29	9	-10
DB13371	23	4	-10
DB13418	26	6	-10
DB13532	27	4	-10
DB13605	28	10	-10
DB13649	21	5	-10
DB01053	25	7	-10
DB13685	28	5	-10
DB13710	23	4	-10
DB13958	24	5	-10
DB14045	28	10	-10
DB00873	29	7	-10
DB01091	24	9	-10
DB14675	36	6	-10
DB14889	37	9	-10
DB14898	34	9	-10
DB14906	41	17	-10
DB15057	44	14	-10
DB15071	38	14	-10
DB01120	24	4	-10
DB15170	35	7	-10
DB15183	36	11	-10
DB15209	32	10	-10
DB15265	32	7	-10
DB15275	32	6	-10
DB15317	26	6	-10
DB15347	31	7	-10
DB15418	31	4	-10
DB15446	28	7	-10
DB16009	37	9	-10
DB16125	32	7	-10
DB16331	34	13	-10
DB01252	27	6	-10
DB01451	21	2	-9.9
DB01513	24	5	-9.9
DB01536	21	2	-9.9
DB01561	21	2	-9.9
DB01570	28	9	-9.9
DB00252	21	2	-9.9
DB01656	27	7	-9.9
DB01834	42	15	-9.9
DB01865	26	6	-9.9
DB02004	31	8	-9.9
DB02181	39	13	-9.9
DB02290	23	3	-9.9
DB02374	29	7	-9.9
DB00328	53	16	-9.9
DB02652	31	10	-9.9
DB02730	33	13	-9.9
DB02798	29	8	-9.9
DB03035	25	5	-9.9
DB03180	29	9	-9.9
DB00401	32	8	-9.9
DB03363	51	18	-9.9
DB00415	28	8	-9.9
DB03466	23	4	-9.9
DB00427	41	14	-9.9
DB03532	30	10	-9.9
DB03594	30	8	-9.9
DB04070	54	17	-9.9
DB04195	28	5	-9.9
DB04253	27	7	-9.9
DB04286	31	2	-9.9
DB04470	29	8	-9.9
DB00533	22	4	-9.9
DB00537	26	3	-9.9
DB04705	31	12	-9.9
DB00543	23	0	-9.9
DB04726	20	3	-9.9
DB04792	34	6	-9.9
DB04793	34	6	-9.9
DB04807	36	12	-9.9
DB04812	22	5	-9.9
DB04841	30	6	-9.9
DB05100	30	8	-9.9
DB05294	31	7	-9.9
DB05817	24	5	-9.9
DB06243	27	7	-9.9
DB06249	21	2	-9.9
DB06445	33	8	-9.9
DB06515	29	4	-9.9
DB06578	26	7	-9.9
DB06780	37	13	-9.9
DB00159	23	4	-9.9
DB00625	24	5	-9.9
DB06985	25	3	-9.9
DB07006	26	3	-9.9
DB00641	35	9	-9.9
DB00649	33	9	-9.9
DB07165	35	8	-9.9
DB07245	25	7	-9.9
DB07284	24	5	-9.9
DB07315	27	6	-9.9
DB07352	23	4	-9.9
DB07419	30	9	-9.9
DB07421	32	12	-9.9
DB07456	35	6	-9.9
DB00689	32	10	-9.9
DB07533	27	5	-9.9
DB07615	26	9	-9.9
DB07651	39	13	-9.9
DB07815	26	4	-9.9
DB07838	26	5	-9.9
DB07938	30	7	-9.9
DB00741	29	7	-9.9
DB08030	23	7	-9.9
DB08097	30	6	-9.9
DB08122	26	5	-9.9
DB08131	35	10	-9.9
DB08174	32	5	-9.9
DB00764	30	7	-9.9
DB08250	31	8	-9.9
DB08382	27	2	-9.9
DB08385	21	3	-9.9
DB08426	31	5	-9.9
DB08485	29	8	-9.9
DB08503	27	7	-9.9
DB08504	33	8	-9.9
DB08510	31	10	-9.9
DB08555	20	3	-9.9
DB08561	28	6	-9.9
DB08608	28	8	-9.9
DB08672	27	9	-9.9
DB08697	31	9	-9.9
DB00817	23	5	-9.9
DB08741	30	7	-9.9
DB08763	31	9	-9.9
DB00844	29	5	-9.9
DB09054	33	5	-9.9
DB09215	25	2	-9.9
DB09286	29	7	-9.9
DB11244	41	12	-9.9
DB11362	24	5	-9.9
DB00879	27	4	-9.9
DB11396	27	6	-9.9
DB11425	34	12	-9.9
DB11479	38	10	-9.9
DB11516	36	16	-9.9
DB11698	26	5	-9.9
DB00905	27	11	-9.9
DB11966	36	10	-9.9
DB12010	34	4	-9.9
DB12027	31	11	-9.9
DB00187	34	11	-9.9
DB12070	26	7	-9.9
DB12073	30	10	-9.9
DB12082	34	13	-9.9
DB12134	33	5	-9.9
DB12135	40	11	-9.9
DB12150	36	16	-9.9
DB12238	29	10	-9.9
DB12251	23	8	-9.9
DB12425	36	9	-9.9
DB12445	28	5	-9.9
DB12476	30	4	-9.9
DB12491	34	8	-9.9
DB12659	32	8	-9.9
DB12665	30	8	-9.9
DB12682	32	8	-9.9
DB12690	34	6	-9.9
DB12705	24	4	-9.9
DB12706	26	8	-9.9
DB12803	21	1	-9.9
DB12821	33	9	-9.9
DB13022	32	9	-9.9
DB13119	30	8	-9.9
DB13155	29	8	-9.9
DB13300	28	8	-9.9
DB01026	36	8	-9.9
DB13528	26	5	-9.9
DB13587	23	4	-9.9
DB13602	24	5	-9.9
DB01047	36	10	-9.9
DB13739	29	11	-9.9
DB13797	30	11	-9.9
DB13857	23	4	-9.9
DB13919	35	9	-9.9
DB13944	29	10	-9.9
DB13957	25	8	-9.9
DB14028	20	1	-9.9
DB14065	34	11	-9.9
DB14569	28	6	-9.9
DB14725	35	11	-9.9
DB15078	36	9	-9.9
DB15106	37	12	-9.9
DB15221	22	3	-9.9
DB15246	43	16	-9.9
DB15293	22	6	-9.9
DB15295	33	5	-9.9
DB01132	26	8	-9.9
DB15584	25	5	-9.9
DB15614	29	13	-9.9
DB15638	33	7	-9.9
DB15672	33	9	-9.9
DB15970	29	6	-9.9
DB16038	40	7	-9.9
DB16055	27	6	-9.9
DB01175	37	6	-9.9
DB16277	38	11	-9.9
DB01455	22	3	-9.8
DB01459	37	9	-9.8
DB01481	22	3	-9.8
DB01521	23	3	-9.8
DB01541	22	3	-9.8
DB01564	24	5	-9.8
DB01602	35	15	-9.8
DB01708	22	3	-9.8
DB01772	34	9	-9.8
DB01946	33	7	-9.8
DB02008	36	10	-9.8
DB02082	42	14	-9.8
DB02123	36	12	-9.8
DB02154	30	9	-9.8
DB02220	28	7	-9.8
DB02315	32	12	-9.8
DB02399	26	8	-9.8
DB02401	25	4	-9.8
DB02490	35	9	-9.8
DB02497	54	18	-9.8
DB02601	25	5	-9.8
DB02609	28	5	-9.8
DB02799	42	14	-9.8
DB02836	28	6	-9.8
DB02996	22	3	-9.8
DB03255	42	11	-9.8
DB03548	28	7	-9.8
DB03571	26	7	-9.8
DB03600	21	3	-9.8
DB03604	34	9	-9.8
DB03994	23	4	-9.8
DB04018	36	9	-9.8
DB04141	29	9	-9.8
DB04304	24	3	-9.8
DB04370	25	5	-9.8
DB00525	22	6	-9.8
DB04600	29	8	-9.8
DB04601	28	8	-9.8
DB04689	40	14	-9.8
DB04704	31	12	-9.8
DB04842	36	7	-9.8
DB05107	23	3	-9.8
DB05137	26	8	-9.8
DB05412	36	10	-9.8
DB00578	29	9	-9.8
DB05824	22	3	-9.8
DB05835	33	7	-9.8
DB05983	39	7	-9.8
DB05990	28	6	-9.8
DB06234	22	5	-9.8
DB00157	31	7	-9.8
DB06494	25	5	-9.8
DB06499	29	7	-9.8
DB06523	28	8	-9.8
DB06622	31	9	-9.8
DB06847	31	5	-9.8
DB06926	22	5	-9.8
DB06968	34	8	-9.8
DB07043	35	8	-9.8
DB07065	26	2	-9.8
DB07116	25	8	-9.8
DB07134	21	2	-9.8
DB07174	32	10	-9.8
DB07188	24	3	-9.8
DB07242	26	3	-9.8
DB07257	27	5	-9.8
DB07289	31	10	-9.8
DB07312	23	2	-9.8
DB07322	25	5	-9.8
DB07401	30	11	-9.8
DB07403	33	10	-9.8
DB07458	35	6	-9.8
DB07513	24	6	-9.8
DB07527	31	14	-9.8
DB07548	33	8	-9.8
DB07578	27	4	-9.8
DB07605	32	3	-9.8
DB07626	34	12	-9.8
DB07628	23	4	-9.8
DB07664	34	6	-9.8
DB07697	30	6	-9.8
DB07742	25	5	-9.8
DB07763	24	4	-9.8
DB07765	37	8	-9.8
DB07768	22	3	-9.8
DB07779	31	8	-9.8
DB07968	26	5	-9.8
DB08022	28	6	-9.8
DB08023	23	3	-9.8
DB08035	25	9	-9.8
DB08089	27	6	-9.8
DB08116	39	16	-9.8
DB00755	23	11	-9.8
DB08177	26	6	-9.8
DB08233	28	5	-9.8
DB08251	28	9	-9.8
DB08391	30	6	-9.8
DB08423	31	6	-9.8
DB08542	25	7	-9.8
DB08666	22	3	-9.8
DB08709	26	4	-9.8
DB00823	28	8	-9.8
DB08820	32	11	-9.8
DB08860	34	11	-9.8
DB08893	33	10	-9.8
DB08905	23	3	-9.8
DB08907	35	10	-9.8
DB08915	32	12	-9.8
DB08956	25	5	-9.8
DB09174	30	11	-9.8
DB09177	26	7	-9.8
DB11449	25	7	-9.8
DB11512	30	7	-9.8
DB11587	37	9	-9.8
DB11679	27	7	-9.8
DB11737	35	13	-9.8
DB11832	27	9	-9.8
DB11861	36	8	-9.8
DB11962	27	7	-9.8
DB11982	27	7	-9.8
DB12024	28	6	-9.8
DB12194	22	3	-9.8
DB12262	30	6	-9.8
DB12316	23	7	-9.8
DB12345	32	7	-9.8
DB12385	40	15	-9.8
DB12419	38	15	-9.8
DB12475	28	9	-9.8
DB12497	30	9	-9.8
DB12681	34	11	-9.8
DB12739	27	5	-9.8
DB00193	23	11	-9.8
DB12868	29	8	-9.8
DB12906	30	11	-9.8
DB00998	22	3	-9.8
DB13048	31	8	-9.8
DB13317	22	5	-9.8
DB00197	33	10	-9.8
DB13487	30	11	-9.8
DB13533	22	3	-9.8
DB13556	41	12	-9.8
DB13610	29	6	-9.8
DB13676	35	4	-9.8
DB13930	33	9	-9.8
DB13993	29	6	-9.8
DB14038	31	13	-9.8
DB14129	25	10	-9.8
DB14221	34	11	-9.8
DB14570	25	5	-9.8
DB14639	33	13	-9.8
DB14641	33	13	-9.8
DB14726	40	11	-9.8
DB15021	28	9	-9.8
DB01113	25	10	-9.8
DB15108	44	15	-9.8
DB15132	37	10	-9.8
DB15149	33	9	-9.8
DB15407	32	4	-9.8
DB16001	32	13	-9.8
DB16192	30	5	-9.8
DB01342	32	12	-9.7
DB01348	33	13	-9.7
DB01392	28	4	-9.7
DB01456	21	2	-9.7
DB01500	23	3	-9.7
DB01571	26	8	-9.7
DB01859	47	22	-9.7
DB01965	35	13	-9.7
DB02128	38	14	-9.7
DB02221	26	5	-9.7
DB02265	22	5	-9.7
DB02424	29	8	-9.7
DB02558	28	4	-9.7
DB02571	44	12	-9.7
DB02859	26	5	-9.7
DB02928	30	7	-9.7
DB03125	42	15	-9.7
DB03139	46	12	-9.7
DB03260	27	3	-9.7
DB03654	28	9	-9.7
DB03686	42	19	-9.7
DB04021	46	17	-9.7
DB04058	24	2	-9.7
DB04085	41	14	-9.7
DB04154	32	8	-9.7
DB04176	25	5	-9.7
DB04179	25	5	-9.7
DB04314	36	11	-9.7
DB04404	36	12	-9.7
DB04623	50	16	-9.7
DB04715	24	5	-9.7
DB04724	41	11	-9.7
DB04759	30	8	-9.7
DB04763	23	8	-9.7
DB04821	20	3	-9.7
DB00554	25	4	-9.7
DB04863	35	12	-9.7
DB04866	26	5	-9.7
DB05016	22	4	-9.7
DB05116	38	14	-9.7
DB05676	33	12	-9.7
DB05737	31	11	-9.7
DB05796	41	14	-9.7
DB06266	34	8	-9.7
DB06624	28	5	-9.7
DB06637	39	11	-9.7
DB00620	23	5	-9.7
DB06830	32	6	-9.7
DB06857	22	3	-9.7
DB06878	32	4	-9.7
DB06883	24	8	-9.7
DB06982	27	6	-9.7
DB07039	24	2	-9.7
DB07055	27	10	-9.7
DB07089	24	4	-9.7
DB07119	21	3	-9.7
DB00162	22	11	-9.7
DB07253	30	4	-9.7
DB07269	36	16	-9.7
DB00670	27	3	-9.7
DB07287	24	5	-9.7
DB07297	32	6	-9.7
DB07328	34	9	-9.7
DB07338	25	6	-9.7
DB07363	24	7	-9.7
DB00680	31	7	-9.7
DB07471	33	10	-9.7
DB07537	31	7	-9.7
DB07561	26	9	-9.7
DB07568	31	6	-9.7
DB07612	29	7	-9.7
DB07638	25	3	-9.7
DB07724	28	10	-9.7
DB07857	24	5	-9.7
DB07870	25	8	-9.7
DB07901	24	5	-9.7
DB07986	28	7	-9.7
DB08012	27	9	-9.7
DB08068	32	6	-9.7
DB08142	29	4	-9.7
DB08152	29	12	-9.7
DB08204	33	5	-9.7
DB08229	32	12	-9.7
DB08230	27	6	-9.7
DB08245	27	8	-9.7
DB08301	28	6	-9.7
DB08348	24	5	-9.7
DB08462	24	3	-9.7
DB08506	34	14	-9.7
DB08521	28	5	-9.7
DB08559	28	8	-9.7
DB08560	29	5	-9.7
DB00805	23	5	-9.7
DB08580	25	4	-9.7
DB08591	23	4	-9.7
DB08761	28	6	-9.7
DB08794	32	8	-9.7
DB08954	26	8	-9.7
DB00839	23	4	-9.7
DB09070	24	4	-9.7
DB09097	29	11	-9.7
DB09166	23	4	-9.7
DB09179	28	10	-9.7
DB09226	31	7	-9.7
DB11438	24	4	-9.7
DB11656	31	7	-9.7
DB11711	27	8	-9.7
DB00900	30	2	-9.7
DB11748	28	11	-9.7
DB00185	30	7	-9.7
DB00902	32	13	-9.7
DB11789	32	8	-9.7
DB11894	34	6	-9.7
DB11909	28	9	-9.7
DB12006	31	9	-9.7
DB12046	26	5	-9.7
DB12211	28	5	-9.7
DB12255	24	6	-9.7
DB12288	25	6	-9.7
DB12301	30	7	-9.7
DB12319	23	5	-9.7
DB12400	27	7	-9.7
DB12407	36	12	-9.7
DB12415	39	14	-9.7
DB12427	35	12	-9.7
DB12434	33	8	-9.7
DB12480	30	8	-9.7
DB00959	34	16	-9.7
DB12539	36	8	-9.7
DB12543	23	6	-9.7
DB12582	30	8	-9.7
DB12588	27	6	-9.7
DB12669	27	7	-9.7
DB12689	33	4	-9.7
DB12707	35	15	-9.7
DB12756	39	12	-9.7
DB12757	25	7	-9.7
DB12784	23	4	-9.7
DB12795	29	12	-9.7
DB12988	32	13	-9.7
DB13008	27	14	-9.7
DB13036	31	7	-9.7
DB13046	27	4	-9.7
DB13118	27	8	-9.7
DB13217	23	5	-9.7
DB13333	24	7	-9.7
DB13358	21	3	-9.7
DB13411	30	8	-9.7
DB13579	24	4	-9.7
DB13586	23	4	-9.7
DB13728	33	8	-9.7
DB13729	33	11	-9.7
DB01060	30	9	-9.7
DB13841	28	6	-9.7
DB13843	30	7	-9.7
DB13994	29	8	-9.7
DB14093	26	3	-9.7
DB14128	53	17	-9.7
DB14210	37	15	-9.7
DB14540	33	11	-9.7
DB14626	26	7	-9.7
DB14644	37	13	-9.7
DB14681	28	6	-9.7
DB01101	28	10	-9.7
DB14801	29	7	-9.7
DB14844	29	5	-9.7
DB14857	24	3	-9.7
DB01108	26	5	-9.7
DB15028	34	9	-9.7
DB15052	29	11	-9.7
DB15124	30	10	-9.7
DB15143	29	8	-9.7
DB15204	39	14	-9.7
DB15206	39	16	-9.7
DB15254	35	8	-9.7
DB15550	30	7	-9.7
DB15581	21	3	-9.7
DB15645	29	7	-9.7
DB01153	27	6	-9.7
DB16028	27	8	-9.7
DB16056	37	11	-9.7
DB16137	32	5	-9.7
DB16287	39	13	-9.7
DB16332	27	7	-9.7
DB01186	28	7	-9.7
DB01453	27	8	-9.6
DB01470	25	8	-9.6
DB01474	24	5	-9.6
DB01485	24	4	-9.6
DB00239	26	6	-9.6
DB01540	24	4	-9.6
DB01558	20	1	-9.6
DB01562	24	7	-9.6
DB01595	22	2	-9.6
DB01604	35	15	-9.6
DB01608	27	6	-9.6
DB01627	32	15	-9.6
DB01906	24	3	-9.6
DB01972	31	8	-9.6
DB02021	24	1	-9.6
DB02194	36	8	-9.6
DB02255	33	13	-9.6
DB02312	28	3	-9.6
DB02430	37	14	-9.6
DB02462	25	3	-9.6
DB02483	38	16	-9.6
DB02509	36	9	-9.6
DB02582	29	9	-9.6
DB02668	32	9	-9.6
DB02831	26	4	-9.6
DB02900	22	3	-9.6
DB02911	20	9	-9.6
DB02918	31	11	-9.6
DB02950	31	14	-9.6
DB02972	22	1	-9.6
DB00381	23	3	-9.6
DB03246	37	14	-9.6
DB03376	35	11	-9.6
DB03383	34	6	-9.6
DB03435	31	11	-9.6
DB03490	34	10	-9.6
DB03554	39	15	-9.6
DB03606	28	5	-9.6
DB03767	43	14	-9.6
DB00455	25	5	-9.6
DB03892	53	18	-9.6
DB03925	23	4	-9.6
DB03968	26	5	-9.6
DB00470	29	9	-9.6
DB04113	23	3	-9.6
DB04185	25	2	-9.6
DB04215	27	6	-9.6
DB04239	35	15	-9.6
DB00495	31	11	-9.6
DB04273	19	2	-9.6
DB04292	28	6	-9.6
DB04337	28	3	-9.6
DB04359	42	15	-9.6
DB04430	26	6	-9.6
DB00519	33	13	-9.6
DB04571	17	3	-9.6
DB00530	30	12	-9.6
DB04590	35	11	-9.6
DB04607	33	6	-9.6
DB04630	28	6	-9.6
DB04760	32	8	-9.6
DB04859	29	6	-9.6
DB05087	25	6	-9.6
DB05104	32	9	-9.6
DB05187	28	13	-9.6
DB05421	29	8	-9.6
DB05562	33	11	-9.6
DB05596	28	9	-9.6
DB05708	23	6	-9.6
DB06137	29	7	-9.6
DB06255	25	5	-9.6
DB06364	40	11	-9.6
DB06368	28	5	-9.6
DB06408	38	9	-9.6
DB06409	32	12	-9.6
DB06575	29	7	-9.6
DB06581	26	7	-9.6
DB06619	25	4	-9.6
DB06620	24	4	-9.6
DB06733	29	11	-9.6
DB06813	28	10	-9.6
DB06844	31	8	-9.6
DB06859	19	2	-9.6
DB06920	35	15	-9.6
DB06928	27	7	-9.6
DB06935	29	9	-9.6
DB07012	35	14	-9.6
DB07029	27	8	-9.6
DB07079	32	9	-9.6
DB07087	31	7	-9.6
DB07153	30	12	-9.6
DB07183	32	7	-9.6
DB07235	32	8	-9.6
DB07318	27	4	-9.6
DB07432	32	11	-9.6
DB07443	23	6	-9.6
DB07500	27	11	-9.6
DB00693	27	2	-9.6
DB07535	23	3	-9.6
DB07545	33	5	-9.6
DB07602	34	10	-9.6
DB00704	27	4	-9.6
DB07747	26	5	-9.6
DB07775	27	5	-9.6
DB07804	33	7	-9.6
DB07879	28	4	-9.6
DB07926	31	15	-9.6
DB07946	36	10	-9.6
DB00739	29	8	-9.6
DB08017	21	4	-9.6
DB08052	27	3	-9.6
DB08123	30	7	-9.6
DB08143	35	6	-9.6
DB08147	30	10	-9.6
DB08172	26	8	-9.6
DB08197	30	4	-9.6
DB08270	39	15	-9.6
DB08293	24	2	-9.6
DB08299	29	5	-9.6
DB08331	30	4	-9.6
DB08395	32	9	-9.6
DB08397	23	6	-9.6
DB08422	32	9	-9.6
DB08442	24	5	-9.6
DB08478	24	3	-9.6
DB08488	29	5	-9.6
DB08513	33	7	-9.6
DB08517	23	5	-9.6
DB08553	30	4	-9.6
DB08568	30	8	-9.6
DB08597	30	6	-9.6
DB08669	33	17	-9.6
DB08670	35	19	-9.6
DB00813	25	7	-9.6
DB08737	23	3	-9.6
DB08836	34	12	-9.6
DB08934	39	16	-9.6
DB08951	22	5	-9.6
DB08974	25	4	-9.6
DB08990	28	11	-9.6
DB09015	28	7	-9.6
DB09194	26	9	-9.6
DB00881	28	10	-9.6
DB11505	31	9	-9.6
DB11637	21	3	-9.6
DB00892	30	6	-9.6
DB11716	22	2	-9.6
DB11735	32	9	-9.6
DB11800	29	10	-9.6
DB11875	33	9	-9.6
DB11900	31	5	-9.6
DB00915	18	2	-9.6
DB11948	31	7	-9.6
DB11998	29	11	-9.6
DB12020	34	14	-9.6
DB12022	27	5	-9.6
DB12036	26	6	-9.6
DB12057	24	6	-9.6
DB00934	22	5	-9.6
DB12220	26	9	-9.6
DB12357	22	1	-9.6
DB00951	23	4	-9.6
DB12458	34	9	-9.6
DB12477	22	2	-9.6
DB12547	23	6	-9.6
DB12555	31	10	-9.6
DB12623	31	11	-9.6
DB12644	27	4	-9.6
DB00972	34	12	-9.6
DB00975	33	10	-9.6
DB12716	27	6	-9.6
DB12729	30	8	-9.6
DB12783	31	6	-9.6
DB12927	31	11	-9.6
DB13277	23	5	-9.6
DB13432	23	5	-9.6
DB13463	24	5	-9.6
DB13482	24	8	-9.6
DB13506	34	10	-9.6
DB13554	27	8	-9.6
DB13752	24	9	-9.6
DB13846	22	5	-9.6
DB13939	30	10	-9.6
DB01070	30	12	-9.6
DB13946	33	14	-9.6
DB13983	27	8	-9.6
DB14538	34	12	-9.6
DB01095	33	13	-9.6
DB14828	24	3	-9.6
DB14841	17	1	-9.6
DB14934	36	10	-9.6
DB14938	24	10	-9.6
DB15055	31	4	-9.6
DB15096	28	7	-9.6
DB15114	28	7	-9.6
DB15266	36	6	-9.6
DB15333	28	9	-9.6
DB15343	39	8	-9.6
DB01150	32	9	-9.6
DB15947	27	9	-9.6
DB15984	25	5	-9.6
DB16124	36	7	-9.6
DB16185	30	5	-9.6
DB01357	24	5	-9.5
DB01482	26	9	-9.5
DB01503	23	4	-9.5
DB01518	27	10	-9.5
DB01554	22	3	-9.5
DB00251	36	10	-9.5
DB01640	32	6	-9.5
DB01768	39	14	-9.5
DB01774	48	18	-9.5
DB01858	35	13	-9.5
DB01860	37	14	-9.5
DB00275	36	13	-9.5
DB01950	23	5	-9.5
DB02031	41	12	-9.5
DB02069	24	5	-9.5
DB02104	32	11	-9.5
DB02139	28	10	-9.5
[truncated: 7,126 more rows]
